# Supplementary material for: Unveiling genetic basis of seedling emergence from deep soil depth under dry direct- seeded conditions in rice (Oryza sativa L.)
Source: Front Plant Sci. 2025 Jan 29;15:1512234. doi: 10.3389/fpls.2024.1512234 (PMC11814172; doi:10.3389/fpls.2024.1512234)
Supplement: Supplementary file 1 [file Table1.xlsx]

## Sheet: Table S1 WS2022
Table S1. Phenotypic data of seedling grown under deep seeding condition (July 2022).
EntryNo.	DEE (days)	% G	ML (cm)	CL (cm)
MTU1010	13	40	2.4	1.8
AUS295	8	88.9	6.1	3.9
IR22IN2225	8	44.4	5	2.7
IR22IN2226	9	31.1	1.9	1.9
IR22IN2227	9	37.8	4	2.8
IR22IN2228	9	42.2	4.8	4.3
IR22IN2229	8	64.4	5.1	3.8
IR22IN2230	9	35.6	4.1	3.2
IR22IN2231	7	48.9	3.5	3
IR22IN2232	8	33.3	2.8	2.7
IR22IN2233	8	48.9	5.5	2.9
IR22IN2234	9	40	3.7	3.5
IR22IN2235	8	35.6	3.5	3.2
IR22IN2236	10	60	2.4	3.3
IR22IN2237	8	62.2	5.4	3.4
IR22IN2238	8	46.7	2.5	2.9
IR22IN2239	8	68.9	4.6	3.1
IR22IN2240	9	37.8	3.6	3.1
IR22IN2241	8	64.4	5.2	3.6
IR22IN2242	7	64.4	4.2	3.6
IR22IN2243	8	55.6	4.7	2.8
IR22IN2244	7	64.4	6.4	4.9
IR22IN2245	7	86.7	5.6	5.4
IR22IN2246	8	48.9	6	3.4
IR22IN2247	8	60	5	3.7
IR22IN2248	6	55.6	3.8	2.4
IR22IN2249	7	57.8	3.7	2.5
IR22IN2250	8	62.2	5.5	3.8
IR22IN2251	8	68.9	3.8	3.8
IR22IN2252	6	75.6	4.3	3.6
IR22IN2253	7	71.1	4.1	3.6
IR22IN2254	8	73.3	4.1	3.4
IR22IN2255	8	46.7	3.6	3
IR22IN2256	6	64.4	5.3	3.8
IR22IN2257	6	77.8	5.8	3.8
IR22IN2258	10	13.3	1.8	0.9
IR22IN2259	7	68.9	5	4.3
IR22IN2260	7	60	3.8	2.7
IR22IN2261	7	91.1	3.6	3.6
IR22IN2262	8	64.4	5.4	3.4
IR22IN2263	8	40	3.5	2.9
IR22IN2264	7	84.4	4.8	4
IR22IN2265	7	28.9	1.7	1.4
IR22IN2266	7	53.3	3.6	2.9
IR22IN2267	8	82.2	3.6	4.2
IR22IN2268	7	60	3.7	2.6
IR22IN2269	8	66.7	3.8	1.8
IR22IN2270	0	0	1.6	1
IR22IN2271	8	11.1	1.1	1.4
IR22IN2272	7	68.9	4.5	3.2
IR22IN2273	8	80	3.1	2.9
IR22IN2274	10	37.8	1.5	6.7
IR22IN2275	7	84.4	6.5	4.9
IR22IN2276	7	82.2	6	3.9
IR22IN2277	7	75.6	6.2	3.9
IR22IN2278	9	4.4	0	0
IR22IN2279	6	84.4	5.2	4.6
IR22IN2280	9	35.6	1.7	1.3
IR22IN2281	7	84.4	3.8	3.5
IR22IN2282	7	4.4	0.2	0.6
IR22IN2283	8	82.2	4.9	4.4
IR22IN2284	7	91.1	5.3	4.2
IR22IN2285	8	68.9	4.3	4.4
IR22IN2286	7	64.4	2.6	2.8
IR22IN2287	8	48.9	2.7	3
IR22IN2288	8	66.7	4.3	2.5
IR22IN2289	9	55.6	3.1	1.9
IR22IN2290	7	31.1	1.7	0.9
IR22IN2291	8	4.4	0	0
IR22IN2292	8	40	1.9	1.5
IR22IN2293	6	28.9	1.8	1.5
IR22IN2294	8	68.9	4.5	4.3
IR22IN2295	8	31.1	3.1	2.6
IR22IN2296	7	60	3.1	2.9
IR22IN2297	8	20	1.5	1.5
IR22IN2298	8	88.9	5.2	5.3
IR22IN2299	8	48.9	3.5	2.1
IR22IN2300	7	51.1	3.6	3
IR22IN2301	8	35.6	3.4	2
IR22IN2302	7	55.6	3.4	2.6
IR22IN2303	7	53.3	5.2	4.7
IR22IN2304	7	66.7	5.8	4.2
IR22IN2305	7	51.1	4.9	3.8
IR22IN2306	8	57.8	5.1	3.7
IR22IN2307	6	60	6.2	3.8
IR22IN2308	8	48.9	4.3	4.5
IR22IN2309	6	53.3	5	4.4
IR22IN2310	8	68.9	4.9	4.4
IR22IN2311	9	35.6	3.6	1.9
IR22IN2312	6	73.3	5.8	4.1
IR22IN2313	8	64.4	4.5	3.9
IR22IN2314	7	95.6	5.7	4.4
IR22IN2315	9	40	2.2	3.3
IR22IN2316	7	42.2	2.5	2.3
IR22IN2317	8	35.6	2.8	2.3
IR22IN2318	6	68.9	6.4	3.4
IR22IN2319	7	53.3	5.7	3.3
IR22IN2320	7	37.8	5.5	2.9
IR22IN2321	8	44.4	2.7	2.7
IR22IN2322	8	42.2	6.3	3
IR22IN2323	8	42.2	6.3	3.4
IR22IN2324	9	8.9	2.3	1.3
IR22IN2325	8	37.8	5.2	3.5
IR22IN2326	8	66.7	3.8	2.9
IR22IN2327	8	73.3	5.2	3.3
IR22IN2328	6	84.4	5.9	8.9
IR22IN2329	7	66.7	4.3	3.8
IR22IN2330	8	93.3	5.1	4.6
IR22IN2331	8	51.1	1.3	1.2
IR22IN2332	7	86.7	6.6	3.3
IR22IN2333	10	77.8	3.7	2.7
IR22IN2334	7	73.3	3.9	3.6
IR22IN2335	8	77.8	5.8	3.8
IR22IN2336	8	84.4	3.6	3.6
IR22IN2338	7	64.4	1.9	2.6
IR22IN2339	7	82.2	5.3	3.9
IR22IN2340	8	66.7	1.9	2.3
IR22IN2341	7	68.9	3.4	2.7
IR22IN2342	9	91.1	4.1	2.9
IR22IN2343	7	71.1	5.2	4.5
IR22IN2344	7	86.7	4.8	4.4
IR22IN2345	7	77.8	4	3.5
IR22IN2346	7	88.9	5.7	4.5
IR22IN2347	7	88.9	6.7	3.8
IR22IN2348	8	53.3	4	2.7
IR22IN2349	7	93.3	5.9	3.5
IR22IN2350	6	93.3	5.9	4.2
IR22IN2351	7	77.8	5.3	3.9
IR22IN2352	6	64.4	5.1	4
IR22IN2353	6	77.8	4.7	4.6
IR22IN2354	6	40	1.9	2.5
IR22IN2355	6	55.6	4.7	5.2
IR22IN2356	7	48.9	2	1.9
IR22IN2358	7	71.1	5.4	4.3
IR22IN2359	7	35.6	2.1	1.9
IR22IN2360	10	33.3	4.2	1.9
IR22IN2361	9	37.8	2.2	1.8
IR22IN2362	7	62.2	5.4	3.1
IR22IN2363	7	44.4	3.2	2.4
IR22IN2364	7	66.7	4.9	4.1
IR22IN2365	8	48.9	1.7	1.7
IR22IN2366	7	71.1	5.1	3.6
IR22IN2367	8	55.6	2.9	2.7
IR22IN2368	7	40	2.7	2.4
IR22IN2369	7	80	3.8	4
IR22IN2370	6	73.3	5.8	3.6
IR22IN2372	7	33.3	2.2	1.6
IR22IN2373	7	51.1	3.5	2.8
IR22IN2374	7	48.9	1.9	2.8
IR22IN2375	10	31.1	1.6	1.5

## Sheet: Table S1 DS2023
Table S1. Phenotypic data of seedling grown under deep seeding condition (March 2023).
EntryNo.	DEE (days)	% G
MTU1010	14	41.6
AUS295	9	91.3333
IR22IN2225	8.66667	46.0867
IR22IN2226	9.66667	33
IR22IN2227	10	39.4222
IR22IN2228	9.66667	43.6444
IR22IN2229	8.66667	67.0222
IR22IN2230	9.66667	36.6667
IR22IN2231	7.66667	50.8889
IR22IN2232	8.66667	34.5778
IR22IN2233	7.66667	50.9778
IR22IN2234	5	41.6
IR22IN2235	4.66667	37.4222
IR22IN2236	9.66667	62.8444
IR22IN2237	8.66667	64.5333
IR22IN2238	8.66667	48.8889
IR22IN2239	8.66667	72.1333
IR22IN2240	11.6667	39.4667
IR22IN2241	8	67.3333
IR22IN2242	8.66667	66.7111
IR22IN2243	8.66667	58.0444
IR22IN2244	7.66667	67.0667
IR22IN2245	8.33333	90.0889
IR22IN2246	9	50.8
IR22IN2247	8.66667	62.4444
IR22IN2248	6.66667	57.9111
IR22IN2249	7.66667	60.1778
IR22IN2250	9	64.7556
IR22IN2251	8.66667	71.8667
IR22IN2252	6.66667	78.7556
IR22IN2253	8.33333	74.1333
IR22IN2254	9	75.6667
IR22IN2255	8.66667	48.4444
IR22IN2256	7.66667	66.7556
IR22IN2257	7.33333	81.0667
IR22IN2258	12.3333	16
IR22IN2259	8.66667	71.9111
IR22IN2260	7.66667	63
IR22IN2261	8.33333	94
IR22IN2262	8.66667	67.1556
IR22IN2263	9.33333	42
IR22IN2264	7.33333	87.9111
IR22IN2265	8	90.1333
IR22IN2266	8.33333	85.5111
IR22IN2267	9	85.5556
IR22IN2268	8.66667	94.7111
IR22IN2269	9	69.0667
IR22IN2270	0	0
IR22IN2271	9	12.6667
IR22IN2272	8	71.6667
IR22IN2273	8	83.2444
IR22IN2274	11.3333	39.6667
IR22IN2275	8.33333	88
IR22IN2276	7.66667	85.7333
IR22IN2277	8	78.3556
IR22IN2278	10.6667	5
IR22IN2279	7	88.8
IR22IN2280	10	37.3778
IR22IN2281	8.66667	87.9111
IR22IN2282	7.66667	5
IR22IN2283	8.66667	85.6667
IR22IN2284	8.66667	95.3556
IR22IN2285	8.66667	72
IR22IN2286	8.66667	65.8
IR22IN2287	8.66667	51.1556
IR22IN2288	8.66667	70
IR22IN2289	9.66667	57.8222
IR22IN2290	8	33
IR22IN2291	8.66667	5.66667
IR22IN2292	8.66667	42.3333
IR22IN2293	7.33333	32
IR22IN2294	8.66667	72
IR22IN2295	8.66667	32.6667
IR22IN2296	7.66667	53.8222
IR22IN2297	9.33333	23.6667
IR22IN2298	8.66667	92
IR22IN2299	9	51
IR22IN2300	8.33333	53.5111
IR22IN2301	9.33333	36.8
IR22IN2302	8.33333	58.1333
IR22IN2303	8.33333	55.5111
IR22IN2304	8.33333	69.6
IR22IN2305	8.33333	53.2
IR22IN2306	8.66667	59.9111
IR22IN2307	7.33333	62.4444
IR22IN2308	8.66667	51.0222
IR22IN2309	6.66667	55.6
IR22IN2310	8.66667	71.9556
IR22IN2311	10.3333	37
IR22IN2312	7.33333	76.5333
IR22IN2313	9	67.0222
IR22IN2314	7.66667	99.3333
IR22IN2315	10	41.6667
IR22IN2316	8.33333	43.6667
IR22IN2317	9.33333	37.1111
IR22IN2318	7.33333	71.7333
IR22IN2319	8.33333	55.2444
IR22IN2320	8	39.2444
IR22IN2321	8.66667	46.4
IR22IN2322	9.33333	44.1778
IR22IN2323	9.33333	43.4667
IR22IN2324	10.3333	9.2
IR22IN2325	9.33333	39.2444
IR22IN2326	9.33333	69.5111
IR22IN2327	9	76.4444
IR22IN2328	7	88
IR22IN2329	8.33333	70
IR22IN2330	8.66667	95.7778
IR22IN2331	8.66667	53
IR22IN2332	8.33333	90
IR22IN2333	11.3333	80.5
IR22IN2334	8.33333	76.5778
IR22IN2335	9.33333	81.3333
IR22IN2336	9	88.6667
IR22IN2338	8.33333	67.6667
IR22IN2339	8.33333	85.6667
IR22IN2340	9.33333	70.6667
IR22IN2341	8.66667	72
IR22IN2342	9	100
IR22IN2343	8.33333	74
IR22IN2344	8.33333	90
IR22IN2345	8.33333	81
IR22IN2346	8.33333	92.6667
IR22IN2347	8.33333	92
IR22IN2348	9.33333	38.9778
IR22IN2349	7.66667	100
IR22IN2350	7.33333	97.0667
IR22IN2351	8.33333	81
IR22IN2352	7.33333	67.0667
IR22IN2353	7.33333	81
IR22IN2354	7.33333	42
IR22IN2355	7.33333	57.9556
IR22IN2356	8	51.4222
IR22IN2358	7.66667	73.9111
IR22IN2359	8	37.3778
IR22IN2360	11.3333	34.9778
IR22IN2361	10	40.8
IR22IN2362	8.33333	64.8
IR22IN2363	8.33333	46.2667
IR22IN2364	7.66667	69.3333
IR22IN2365	8.66667	51.1556
IR22IN2366	8	74
IR22IN2367	8.66667	58.0444
IR22IN2368	7.66667	41.9111
IR22IN2369	8.33333	83.3333
IR22IN2370	7.33333	76
IR22IN2372	7.66667	35
IR22IN2373	7.66667	54
IR22IN2374	7.66667	50.6667
IR22IN2375	10.6667	32
