# Supplementary material for: Unveiling genetic basis of seedling emergence from deep soil depth under dry direct- seeded conditions in rice (Oryza sativa L.)
Source: Front Plant Sci. 2025 Jan 29;15:1512234. doi: 10.3389/fpls.2024.1512234 (PMC11814172; doi:10.3389/fpls.2024.1512234)
Supplement: Supplementary file 2 [file Table2.xlsx]

## Sheet: Intertek AUS295
Table S2. Mapping population genotyping data
IR disignation	DEE (days)	AG1_1	AG3_1	AG3_2	BPH32	BPH32-01	BPH9_1	BPH9_2	Bph17_1	Bph17_2	Bph17_3	COLD1-jap	Chalk5_5.1	DTH8-IR24	DTY1-1_1	DTY1-1_2	DTY1-1_3	DTY1-1_4	DTY12-1_2	DTY2-2_1	DTY2-2_2	DTY2-2_3	DTY2-2_4	DTY3-1_2	DTY3-1_4	DTY3-2-IR64_1	DTY3-2-N22_1	DTY3-2-Swarna_1	DTY4-1_1	DTY4-1_2	DTY4-1_3	Dro1	GLW2-01	GS3	GW5_1	GW5_2	Ghd7-0	Ghd7-2-02	Ghd7-340-01	Ghd7-4	Gm4_1	Gm4_2	Gm4_3	Gm4_4	Gn1a_2	Hd1-01	Hd1-N22-01	Hd1-N22-02	Hd3a-340-01
MTU1010	13	A:A	C:C	G:G	G:G	G:G	C:C	-:-	C:C	C:C	A:A	A:A	-:-	T:T	C:C	-:-	G:G	T:T	A:A	A:A	A:A	G:G	T:T	T:T	-:-	A:A	G:G	G:G	C:C	A:A	T:T	TCTCAGCACT:TCTCAGCACT	A:A	T:T	T:T	G:G	-:-	-:-	T:T	C:C	G:G	G:G	G:G	G:G	C:C	C:C	CATCAATGGAGCGTA:CATCAATGGAGCGTA	C:C	A:A
AUS295	8	A:A	C:C	T:T	G:G	G:G	C:C	C:C	C:C	C:C	A:A	A:A	T:T	T:T	C:C	-:-	G:G	T:T	A:A	C:C	A:A	G:G	T:T	T:T	G:G	A:A	G:G	G:G	-:-	A:A	T:T	TCTCAGCACT:TCTCAGCACT	A:A	T:T	T:T	G:G	C:C	C:C	T:T	C:C	G:G	G:G	G:G	G:G	C:C	A:A	TTCATCAATGAGCGG:TTCATCAATGAGCGG	A:A	A:A
IR22IN2225	8	A:A	C:C	G:G	G:G	G:G	C:C	C:C	C:C	C:C	A:A	A:A	T:G	T:T	G:G	-:-	G:G	T:T	A:A	C:C	A:A	G:G	C:C	T:T	G:G	A:A	G:G	G:G	T:C	A:A	T:T	TCTCAGCACT:TCTCAGCACT	A:A	T:G	C:T	G:G	C:C	G:G	T:T	C:C	G:G	G:G	G:G	G:G	C:C	C:A	CATCAATGGAGCGTA:TTCATCAATGAGCGG	A:C	A:A
IR22IN2226	9	G:A	C:T	G:G	G:G	G:G	C:C	C:C	C:C	G:C	A:A	A:A	G:G	T:T	G:C	-:-	G:G	T:T	A:A	C:A	T:A	A:G	C:T	T:T	G:G	A:G	G:G	G:A	C:C	A:A	T:T	TCTCAGCACT:TCTCAGCACT	A:A	G:G	C:C	G:G	C:C	C:C	T:T	C:C	G:G	G:G	G:G	G:G	C:C	C:C	CATCAATGGAGCGTA:CATCAATGGAGCGTA	C:C	A:A
IR22IN2227	9	A:A	C:C	G:G	G:C	G:C	C:C	C:C	C:C	C:C	A:A	-:-	T:T	T:T	G:G	-:-	A:A	G:G	A:A	C:C	T:T	A:A	C:C	T:T	G:G	G:G	G:G	A:A	T:T	A:A	T:T	TCTCAGCACT:TCTCAGCACT	A:A	T:G	T:T	G:G	C:C	G:G	T:T	C:C	G:G	G:G	G:G	G:G	C:C	C:C	CATCAATGGAGCGTA:CATCAATGGAGCGTA	C:C	A:A
IR22IN2228	9	A:A	C:C	G:G	G:C	G:C	C:C	C:C	C:C	C:C	A:A	A:A	T:T	T:T	G:G	-:-	A:A	G:G	G:G	C:A	T:A	A:G	C:C	T:T	G:G	A:G	G:G	G:A	C:C	A:A	T:T	TCTCAGCACT:TCTCAGCACT	A:A	T:T	T:T	G:G	C:C	C:C	T:T	C:C	G:G	G:G	G:G	G:G	C:C	C:C	CATCAATGGAGCGTA:CATCAATGGAGCGTA	C:C	A:A
IR22IN2229	8	A:A	C:C	G:G	G:G	G:G	C:C	C:C	C:C	C:C	A:A	A:A	-:-	T:T	G:G	-:-	A:A	G:G	G:G	C:C	T:T	A:A	C:C	T:T	G:G	A:A	G:G	G:G	T:T	A:A	T:T	TCTCAGCACT:TCTCAGCACT	A:A	T:G	T:T	G:G	C:C	G:G	T:T	C:C	G:G	G:G	G:G	G:G	C:C	C:C	CATCAATGGAGCGTA:CATCAATGGAGCGTA	C:C	-:-
IR22IN2230	9	A:A	C:C	G:G	C:C	C:C	C:C	C:C	C:C	C:C	A:A	A:A	-:-	T:T	G:G	-:-	A:G	G:G	A:G	C:A	T:A	A:G	T:T	T:T	G:G	G:G	G:G	A:A	T:C	A:A	T:T	TCTCAGCACT:TCTCAGCACT	A:A	T:G	C:C	G:G	C:C	G:G	T:T	C:C	G:G	G:G	G:G	G:G	C:C	C:C	CATCAATGGAGCGTA:TTCATCAATGAGCGG	C:C	A:A
IR22IN2231	7	A:A	C:C	G:G	C:C	C:C	C:C	C:C	C:C	C:C	A:A	A:A	-:-	T:T	G:G	C:C	G:G	T:T	G:G	A:A	A:A	A:A	C:C	T:T	G:G	A:A	G:G	G:G	T:T	A:A	T:T	TCTCAGCACT:TCTCAGCACT	A:A	G:G	T:T	G:G	C:C	G:G	T:T	C:C	G:G	G:G	G:G	G:G	C:C	C:C	CATCAATGGAGCGTA:CATCAATGGAGCGTA	C:C	A:A
IR22IN2232	8	A:A	C:C	G:G	G:G	G:G	C:C	C:C	C:C	C:C	A:A	A:A	-:-	T:T	G:G	-:-	A:A	G:G	G:G	C:C	T:T	A:A	T:T	T:T	G:G	G:G	G:G	A:A	T:C	A:A	T:T	TCTCAGCACT:TCTCAGCACT	A:A	T:T	C:C	G:G	C:C	C:G	T:T	C:C	G:G	G:G	G:G	G:G	C:C	C:C	CATCAATGGAGCGTA:CATCAATGGAGCGTA	C:C	A:A
IR22IN2233	8	A:A	C:C	G:G	C:C	C:C	C:C	C:C	C:C	C:C	A:A	A:A	-:-	T:T	G:G	-:-	G:G	T:T	A:A	C:C	T:T	A:A	C:C	T:T	G:G	A:G	G:G	G:A	C:C	A:A	T:T	TCTCAGCACT:TCTCAGCACT	A:A	G:G	C:C	G:G	C:C	G:G	T:T	C:C	G:G	G:G	G:G	G:G	C:C	C:C	CATCAATGGAGCGTA:CATCAATGGAGCGTA	C:C	A:A
IR22IN2234	9	A:A	C:C	G:G	G:G	G:G	C:C	C:C	C:C	C:C	A:A	-:-	-:-	T:T	G:G	-:-	A:A	G:G	A:G	A:A	A:A	G:G	T:T	T:T	G:G	G:G	G:G	A:A	C:C	A:A	T:T	TCTCAGCACT:TCTCAGCACT	A:A	T:T	T:T	G:G	C:C	G:G	T:T	C:C	G:G	G:G	G:G	G:G	C:C	C:C	CATCAATGGAGCGTA:CATCAATGGAGCGTA	C:C	A:A
IR22IN2235	8	A:A	C:C	G:G	G:G	G:G	C:C	C:C	C:C	C:C	A:A	A:A	-:-	T:T	C:C	-:-	G:G	T:T	A:A	C:C	T:T	A:A	C:C	T:T	G:G	A:A	G:G	G:G	C:C	A:A	T:T	TCTCAGCACT:TCTCAGCACT	A:A	T:T	T:T	G:G	C:C	C:C	T:T	C:C	G:G	G:G	G:G	G:G	C:C	C:C	CATCAATGGAGCGTA:CATCAATGGAGCGTA	C:C	A:A
IR22IN2236	10	A:A	C:C	G:G	C:C	C:C	C:C	C:C	T:T	G:G	G:G	A:A	-:-	T:T	G:C	-:-	A:G	G:T	G:G	A:A	A:A	G:G	T:T	T:T	G:G	A:A	G:G	G:G	C:C	A:A	T:T	TCTCAGCACT:TCTCAGCACT	A:A	T:T	T:T	G:G	C:C	C:G	T:T	C:C	G:G	G:G	G:G	G:G	C:C	C:C	CATCAATGGAGCGTA:CATCAATGGAGCGTA	C:C	-:-
IR22IN2237	8	A:A	C:C	G:G	G:G	G:G	C:C	C:C	C:C	C:C	A:A	A:A	-:-	T:T	G:G	-:-	A:A	G:G	A:A	C:A	T:A	G:G	T:T	T:T	G:G	A:A	G:G	G:G	C:C	A:A	T:T	TCTCAGCACT:TCTCAGCACT	A:A	G:G	T:T	G:G	C:C	C:C	T:T	C:C	G:G	G:G	G:G	G:G	C:C	C:C	CATCAATGGAGCGTA:CATCAATGGAGCGTA	C:C	A:A
IR22IN2238	8	G:G	C:C	G:G	C:C	C:C	C:C	C:C	C:C	C:C	A:A	A:A	-:-	T:T	G:G	A:A	A:A	G:G	A:G	A:A	A:A	A:A	T:T	C:C	C:C	A:A	G:G	G:G	C:C	A:A	T:T	TCTCAGCACT:TCTCAGCACT	A:A	T:T	T:T	G:G	C:C	C:C	T:T	C:C	A:A	G:G	G:G	G:G	C:C	C:C	CATCAATGGAGCGTA:CATCAATGGAGCGTA	C:C	-:-
IR22IN2239	8	A:A	C:C	G:G	G:G	G:G	C:C	C:C	T:T	G:G	G:G	A:A	-:-	T:T	G:G	-:-	A:A	G:T	G:G	C:A	A:A	A:A	C:C	T:T	G:G	A:A	G:G	G:G	C:C	A:A	T:T	TCTCAGCACT:TCTCAGCACT	A:A	T:T	C:T	G:G	C:C	C:C	T:T	C:C	G:G	-:-	G:G	G:G	C:C	C:C	CATCAATGGAGCGTA:CATCAATGGAGCGTA	C:C	A:A
IR22IN2240	9	G:G	C:C	G:G	G:C	G:C	C:C	C:C	T:T	G:G	G:G	T:T	-:-	T:T	G:G	-:-	A:A	G:G	G:G	A:A	T:T	A:A	C:C	T:T	G:G	A:A	G:G	G:G	C:C	A:A	T:T	TCTCAGCACT:TCTCAGCACT	A:A	T:T	T:T	G:G	C:C	C:C	T:T	C:C	A:G	G:G	G:G	G:G	C:C	C:C	CATCAATGGAGCGTA:CATCAATGGAGCGTA	C:C	-:-
IR22IN2241	8	A:A	C:C	G:G	G:G	G:G	C:C	C:C	T:T	G:G	G:G	A:A	-:-	T:T	G:G	-:-	A:A	G:G	A:A	A:A	A:A	G:G	T:T	T:T	G:G	A:A	G:G	G:G	C:C	A:A	T:T	TCTCAGCACT:TCTCAGCACT	A:A	G:G	T:T	G:G	C:C	C:C	T:T	C:C	G:G	G:G	G:G	G:G	C:C	C:C	TTCATCAATGAGCGG:TTCATCAATGAGCGG	C:C	A:A
IR22IN2242	7	A:A	C:C	G:G	C:C	C:C	C:C	C:C	T:T	G:G	G:G	A:A	T:G	T:T	C:C	-:-	G:G	T:T	A:G	C:C	T:T	A:A	-:-	T:T	G:G	G:G	G:G	A:A	T:T	A:A	T:T	TCTCAGCACT:TCTCAGCACT	A:A	T:T	T:T	G:G	C:C	C:C	T:T	C:C	G:G	-:-	G:G	G:G	C:C	C:C	CATCAATGGAGCGTA:CATCAATGGAGCGTA	C:C	A:A
IR22IN2243	8	G:A	C:C	G:G	C:C	C:C	C:C	C:C	C:C	C:C	A:A	A:A	-:-	T:T	G:C	-:-	A:G	G:T	G:G	C:C	T:T	A:A	C:C	T:T	G:G	A:A	G:G	G:G	C:C	C:C	T:T	TCTCAGCACT:TCTCAGCACT	A:A	T:T	C:C	G:G	C:C	C:C	T:T	C:C	A:G	G:G	G:G	G:G	C:C	C:C	CATCAATGGAGCGTA:CATCAATGGAGCGTA	C:C	A:A
IR22IN2244	7	G:A	C:C	G:G	G:G	G:G	C:C	C:C	T:T	G:G	G:G	A:A	-:-	T:T	G:G	-:-	A:A	G:G	G:G	A:A	A:A	A:A	C:C	T:T	G:G	A:A	G:G	G:G	C:C	A:A	T:T	TCTCAGCACT:TCTCAGCACT	A:A	T:G	C:T	G:G	C:C	C:C	T:T	C:C	A:A	G:G	G:G	G:G	C:C	C:C	CATCAATGGAGCGTA:CATCAATGGAGCGTA	C:C	A:A
IR22IN2245	7	G:G	C:C	G:T	C:C	C:C	C:C	C:C	C:C	C:C	A:A	A:A	-:-	T:T	G:C	A:A	A:G	G:G	A:G	C:C	T:T	A:A	C:C	T:T	G:G	A:G	G:G	G:A	C:C	C:A	T:T	TCTCAGCACT:TCTCAGCACT	A:A	G:G	T:T	G:G	C:C	C:C	G:G	C:C	G:G	T:T	A:A	C:C	C:C	A:A	TTCATCAATGAGCGG:TTCATCAATGAGCGG	A:A	A:A
IR22IN2246	8	A:A	C:C	G:G	G:G	G:G	C:C	C:C	C:C	C:C	A:A	A:A	-:-	T:T	G:G	-:-	A:A	G:G	A:G	A:A	A:A	A:G	C:T	T:T	G:G	G:G	G:G	A:A	T:C	A:A	T:T	TCTCAGCACT:TCTCAGCACT	A:A	G:G	C:T	G:G	C:C	C:G	T:T	C:C	G:G	G:G	G:G	G:G	C:C	C:C	CATCAATGGAGCGTA:CATCAATGGAGCGTA	C:C	A:A
IR22IN2247	8	A:A	C:C	G:G	C:C	C:C	C:C	C:C	T:T	G:G	G:G	-:-	G:G	T:T	G:G	-:-	A:A	G:G	A:A	C:C	T:T	A:A	C:C	T:T	G:G	A:A	G:G	G:G	C:C	A:A	T:T	TCTCAGCACT:TCTCAGCACT	A:A	G:G	T:T	G:G	C:C	C:C	T:T	C:C	A:A	G:G	G:G	G:G	C:C	C:C	CATCAATGGAGCGTA:TTCATCAATGAGCGG	C:C	-:-
IR22IN2248	6	A:A	C:C	G:G	G:G	G:G	C:C	C:C	C:C	C:C	A:A	A:A	-:-	T:T	G:G	-:-	A:A	G:G	G:G	C:C	T:A	A:G	C:T	T:T	-:-	A:A	G:G	G:G	T:T	A:A	T:T	TCTCAGCACT:TCTCAGCACT	A:A	G:G	T:T	G:G	C:C	G:G	T:T	C:C	G:G	G:G	G:G	G:G	C:C	C:C	CATCAATGGAGCGTA:CATCAATGGAGCGTA	C:C	A:A
IR22IN2249	7	A:A	C:C	G:G	C:C	C:C	C:C	C:C	C:C	C:C	A:A	A:A	-:-	T:T	G:G	-:-	A:A	G:G	A:A	C:C	T:T	A:A	T:T	T:T	G:G	A:A	G:G	G:G	T:T	A:A	T:T	TCTCAGCACT:TCTCAGCACT	A:A	G:G	C:C	G:G	C:C	G:G	T:T	C:C	G:G	G:G	G:G	G:G	C:C	C:C	CATCAATGGAGCGTA:CATCAATGGAGCGTA	C:C	-:-
IR22IN2250	8	A:A	C:C	G:G	G:G	G:G	C:C	C:C	C:C	C:C	A:A	A:A	T:T	T:T	G:G	-:-	A:A	G:G	G:G	C:C	T:T	A:A	-:-	T:T	G:G	G:G	G:G	A:A	C:C	A:A	T:T	TCTCAGCACT:TCTCAGCACT	A:A	T:T	T:T	G:G	C:C	G:G	T:T	C:C	-:-	-:-	G:G	G:G	C:C	C:C	CATCAATGGAGCGTA:CATCAATGGAGCGTA	C:C	A:A
IR22IN2251	8	A:A	C:C	G:G	G:C	G:C	C:C	C:C	C:C	C:C	A:A	T:T	-:-	T:T	G:G	-:-	A:A	G:G	A:A	C:A	T:A	A:A	C:C	T:T	G:G	G:G	G:G	A:A	C:C	A:A	T:T	TCTCAGCACT:TCTCAGCACT	A:A	G:G	C:C	G:G	C:C	G:G	T:T	C:C	G:G	G:G	G:G	G:G	C:C	C:C	CATCAATGGAGCGTA:CATCAATGGAGCGTA	C:C	A:A
IR22IN2252	6	A:A	C:C	G:G	G:G	G:G	C:C	C:C	C:C	C:C	A:A	-:-	-:-	T:T	G:G	-:-	A:A	G:G	G:G	C:A	T:A	A:A	C:C	T:T	G:G	A:A	G:G	G:G	T:T	A:A	T:T	TCTCAGCACT:TCTCAGCACT	A:A	G:G	C:C	G:G	C:C	G:G	T:T	C:C	G:G	G:G	G:G	G:G	C:C	C:C	CATCAATGGAGCGTA:CATCAATGGAGCGTA	C:C	A:A
IR22IN2253	7	A:A	C:C	G:G	G:G	G:G	C:C	C:C	C:C	C:C	A:A	A:A	T:T	T:T	C:C	-:-	G:G	T:T	A:A	C:C	T:T	A:A	C:C	T:T	G:G	A:G	G:G	G:A	C:C	A:A	T:T	TCTCAGCACT:TCTCAGCACT	A:A	T:T	C:T	G:G	C:C	C:C	T:T	C:C	G:G	G:G	G:G	G:G	C:C	C:C	CATCAATGGAGCGTA:CATCAATGGAGCGTA	C:C	A:A
IR22IN2254	8	A:A	C:C	G:G	G:G	G:G	C:C	C:C	C:C	C:C	A:A	A:A	T:T	T:T	G:G	-:-	A:A	G:G	G:G	C:C	T:T	A:A	C:C	T:T	G:G	A:A	G:G	G:G	T:T	A:A	T:T	TCTCAGCACT:TCTCAGCACT	A:A	G:G	T:T	G:G	C:C	G:G	T:T	C:C	G:G	G:G	G:G	G:G	C:C	C:C	CATCAATGGAGCGTA:CATCAATGGAGCGTA	C:C	A:A
IR22IN2255	8	A:A	C:C	G:G	G:G	G:G	C:C	C:C	C:C	C:C	A:A	-:-	G:G	T:T	G:G	-:-	A:A	G:G	G:G	C:C	A:A	G:G	T:T	T:T	G:G	A:G	G:G	G:A	C:C	A:A	T:T	TCTCAGCACT:TCTCAGCACT	A:A	T:T	C:C	G:G	C:C	G:G	T:T	C:C	G:G	G:G	G:G	G:G	C:C	C:C	CATCAATGGAGCGTA:CATCAATGGAGCGTA	C:C	A:A
IR22IN2256	6	A:A	C:C	G:G	G:G	G:G	C:C	C:C	C:C	C:C	A:A	A:A	T:T	T:T	G:G	-:-	A:A	G:G	G:G	C:A	T:T	A:A	C:C	T:T	-:-	A:A	G:G	G:G	T:T	A:A	T:T	TCTCAGCACT:TCTCAGCACT	A:A	T:G	T:T	G:G	C:C	G:G	T:T	C:C	G:G	G:G	G:G	G:G	C:C	C:C	CATCAATGGAGCGTA:CATCAATGGAGCGTA	C:C	A:A
IR22IN2257	6	A:A	C:C	G:G	G:G	G:G	C:C	C:C	-:-	C:C	A:A	-:-	T:T	T:T	G:G	-:-	A:A	G:G	A:G	A:A	A:A	G:G	C:C	T:T	G:G	G:G	G:G	A:A	T:T	A:A	T:T	TCTCAGCACT:TCTCAGCACT	A:A	T:T	T:T	G:G	C:C	C:C	T:T	C:C	-:-	-:-	G:G	G:G	C:C	C:C	CATCAATGGAGCGTA:CATCAATGGAGCGTA	C:C	-:-
IR22IN2258	10	A:A	C:C	G:G	C:C	C:C	C:C	C:C	C:C	C:C	A:A	A:A	T:T	T:T	G:G	-:-	A:A	G:G	G:G	A:A	A:A	G:G	C:C	T:T	G:G	A:G	G:G	G:A	T:C	A:A	T:T	TCTCAGCACT:TCTCAGCACT	A:A	T:T	C:C	G:G	C:C	G:G	T:T	C:C	G:G	G:G	G:G	G:G	C:C	C:C	CATCAATGGAGCGTA:CATCAATGGAGCGTA	C:C	-:-
IR22IN2259	7	A:A	C:C	G:G	G:G	G:G	C:C	C:C	C:C	C:C	A:A	A:A	G:G	T:T	G:G	-:-	A:A	G:G	G:G	A:A	A:A	A:G	C:T	T:T	G:G	G:G	G:G	A:A	T:T	A:A	T:T	TCTCAGCACT:TCTCAGCACT	A:A	T:T	C:C	G:G	C:C	G:G	T:T	C:C	G:G	G:G	G:G	G:G	C:C	C:C	CATCAATGGAGCGTA:CATCAATGGAGCGTA	C:C	A:A
IR22IN2260	7	A:A	C:C	G:G	C:C	C:C	C:C	C:C	C:C	C:C	A:A	A:A	T:T	T:T	G:G	-:-	A:A	G:G	G:G	A:A	A:A	A:A	C:C	T:T	G:G	G:G	G:G	A:A	C:C	A:A	T:T	TCTCAGCACT:TCTCAGCACT	A:A	T:T	T:T	G:G	C:C	C:C	T:T	C:C	G:G	G:G	G:G	G:G	C:C	C:C	CATCAATGGAGCGTA:CATCAATGGAGCGTA	C:C	-:-
IR22IN2261	7	A:A	C:C	G:G	C:C	C:C	C:C	C:C	C:C	C:C	A:A	A:A	G:G	T:T	G:G	-:-	A:A	G:G	G:G	A:A	A:A	G:G	T:T	T:T	G:G	A:G	G:G	G:A	T:T	A:A	T:T	TCTCAGCACT:TCTCAGCACT	A:A	T:T	C:C	G:G	C:C	G:G	T:T	C:C	G:G	G:G	G:G	G:G	C:C	C:C	CATCAATGGAGCGTA:CATCAATGGAGCGTA	C:C	-:-
IR22IN2262	8	A:A	C:C	G:G	G:G	G:G	C:C	C:C	C:C	C:C	A:A	A:A	T:T	T:T	G:C	-:-	G:G	T:T	G:G	C:C	T:T	A:A	C:C	T:T	-:-	A:A	G:G	G:G	T:T	A:A	T:T	TCTCAGCACT:TCTCAGCACT	A:A	T:T	C:C	G:G	C:C	G:G	T:T	C:C	G:G	G:G	G:G	G:G	C:C	C:C	CATCAATGGAGCGTA:CATCAATGGAGCGTA	C:C	A:A
IR22IN2263	8	A:A	C:C	G:G	G:G	G:G	C:C	C:C	C:C	C:C	A:A	A:A	T:T	T:T	G:G	-:-	A:A	G:G	A:A	A:A	A:A	G:G	T:T	T:T	G:G	A:A	G:G	G:G	T:T	A:A	T:T	TCTCAGCACT:TCTCAGCACT	A:A	T:T	T:T	G:G	C:C	G:G	T:T	C:C	G:G	G:G	G:G	G:G	C:C	C:C	CATCAATGGAGCGTA:CATCAATGGAGCGTA	C:C	-:-
IR22IN2264	7	A:A	C:C	G:G	C:C	C:C	C:C	C:C	C:C	C:C	A:A	A:A	G:G	T:T	C:C	-:-	G:G	T:T	A:A	C:C	T:T	G:G	C:C	T:T	G:G	G:G	G:G	A:A	C:C	A:A	T:T	TCTCAGCACT:TCTCAGCACT	A:A	T:T	T:T	G:G	C:C	C:C	T:T	C:C	G:G	G:G	G:G	G:G	C:C	C:C	CATCAATGGAGCGTA:CATCAATGGAGCGTA	C:C	-:-
IR22IN2265	7	A:A	C:C	G:G	G:G	G:G	C:C	C:C	C:C	C:C	A:A	A:A	-:-	T:T	G:G	-:-	A:A	T:T	A:A	C:C	T:T	A:A	C:C	T:T	G:G	A:A	G:G	G:G	T:T	A:A	T:T	TCTCAGCACT:TCTCAGCACT	A:A	T:T	C:C	G:G	C:C	G:G	T:T	C:C	G:G	-:-	G:G	G:G	C:C	C:C	CATCAATGGAGCGTA:CATCAATGGAGCGTA	C:C	A:A
IR22IN2266	7	A:A	C:C	G:G	G:C	G:C	C:C	C:C	C:C	C:C	A:A	A:A	-:-	T:T	G:C	-:-	A:G	G:T	A:G	C:C	T:T	A:A	C:C	T:T	G:G	G:G	G:G	A:A	C:C	A:A	T:T	TCTCAGCACT:TCTCAGCACT	A:A	G:G	C:C	G:G	C:C	C:C	T:T	C:C	G:G	G:G	G:G	G:G	C:C	C:C	CATCAATGGAGCGTA:CATCAATGGAGCGTA	C:C	A:A
IR22IN2267	8	A:A	C:C	G:G	G:G	G:G	C:C	C:C	C:C	C:C	A:A	-:-	-:-	T:T	G:C	-:-	A:G	G:T	G:G	A:A	A:A	A:G	C:T	T:T	-:-	A:G	G:G	G:A	C:C	A:A	T:T	TCTCAGCACT:TCTCAGCACT	A:A	G:G	T:T	G:G	C:C	G:G	T:T	C:C	G:G	G:G	G:G	G:G	C:C	C:C	CATCAATGGAGCGTA:CATCAATGGAGCGTA	C:C	A:A
IR22IN2268	7	A:A	C:C	G:G	C:C	C:C	C:C	C:C	C:C	C:C	A:A	-:-	G:G	T:T	G:G	-:-	A:A	G:G	A:G	A:A	A:A	G:G	C:T	T:T	G:G	G:G	G:G	A:A	T:C	A:A	T:T	TCTCAGCACT:TCTCAGCACT	A:A	T:G	T:T	G:G	C:C	C:C	T:T	C:C	G:G	G:G	G:G	G:G	C:C	C:C	CATCAATGGAGCGTA:CATCAATGGAGCGTA	C:C	-:-
IR22IN2269	8	A:A	C:C	G:G	G:G	G:G	C:C	C:C	C:C	C:C	A:A	T:T	G:G	T:T	G:G	-:-	A:A	G:G	A:G	A:A	A:A	G:G	C:C	T:T	G:G	A:A	G:G	G:G	C:C	A:A	T:T	TCTCAGCACT:TCTCAGCACT	A:A	T:G	C:C	G:G	C:C	G:G	T:T	C:C	G:G	G:G	G:G	G:G	C:C	C:C	CATCAATGGAGCGTA:CATCAATGGAGCGTA	C:C	A:A
IR22IN2270	0	A:A	C:C	G:G	G:G	G:G	C:C	C:C	C:C	C:C	A:A	T:T	G:G	T:T	C:C	-:-	G:G	T:T	G:G	A:A	A:A	G:G	T:T	T:T	G:G	A:A	G:G	G:G	T:T	A:A	T:T	TCTCAGCACT:TCTCAGCACT	A:A	T:T	C:C	G:G	C:C	G:G	T:T	C:C	G:G	G:G	G:G	G:G	C:C	C:C	CATCAATGGAGCGTA:CATCAATGGAGCGTA	C:C	A:A
IR22IN2271	8	A:A	C:C	G:G	C:C	C:C	C:C	C:C	C:C	C:C	A:A	A:A	T:T	T:T	G:G	-:-	A:A	G:G	A:G	A:A	A:A	A:A	C:C	T:T	G:G	A:A	G:G	G:G	T:T	A:A	T:T	TCTCAGCACT:TCTCAGCACT	A:A	T:T	T:T	G:G	C:C	G:G	T:T	C:C	G:G	G:G	G:G	G:G	C:C	C:C	CATCAATGGAGCGTA:CATCAATGGAGCGTA	C:C	-:-
IR22IN2272	7	A:A	C:C	G:G	C:C	C:C	C:C	C:C	C:C	C:C	A:A	-:-	T:T	T:T	G:G	-:-	A:A	T:T	A:G	C:C	T:A	G:G	C:T	T:T	G:G	A:A	G:G	G:G	C:C	A:A	T:T	TCTCAGCACT:TCTCAGCACT	A:A	T:T	C:T	G:G	C:C	G:G	T:T	C:C	G:G	G:G	G:G	G:G	C:C	C:C	CATCAATGGAGCGTA:CATCAATGGAGCGTA	C:C	-:-
IR22IN2273	8	A:A	C:C	G:G	C:C	C:C	C:C	C:C	C:C	C:C	A:A	A:A	-:-	T:T	G:C	-:-	A:A	G:G	A:A	A:A	A:A	A:A	C:C	T:T	G:G	A:A	G:G	G:G	T:T	A:A	T:T	TCTCAGCACT:TCTCAGCACT	A:A	G:G	T:T	G:G	C:C	G:G	T:T	C:C	G:G	G:G	G:G	G:G	C:C	C:C	CATCAATGGAGCGTA:CATCAATGGAGCGTA	C:C	-:-
IR22IN2274	10	G:A	C:C	G:G	G:G	G:G	C:C	C:C	C:C	C:C	A:A	A:A	T:T	T:T	G:G	-:-	A:A	G:G	A:A	C:C	A:A	G:G	C:T	T:T	G:G	A:A	G:G	G:G	C:C	A:A	T:T	TCTCAGCACT:TCTCAGCACT	A:A	T:G	T:T	G:G	C:C	G:G	T:T	C:C	G:G	G:G	G:G	G:G	C:C	C:C	CATCAATGGAGCGTA:CATCAATGGAGCGTA	C:C	A:A
IR22IN2275	7	G:A	C:C	G:G	G:G	G:G	C:C	C:C	C:C	C:C	A:A	A:A	G:G	T:T	C:C	-:-	G:G	T:T	G:G	C:C	T:T	A:A	T:T	T:T	G:G	A:A	G:G	G:G	C:C	A:A	T:T	TCTCAGCACT:TCTCAGCACT	A:A	T:T	T:T	G:G	C:C	C:C	T:T	C:C	A:A	G:G	G:G	G:G	C:C	C:C	TTCATCAATGAGCGG:TTCATCAATGAGCGG	C:C	A:A
IR22IN2276	7	A:A	C:C	G:G	C:C	C:C	C:C	-:-	T:C	G:C	G:A	A:A	-:-	T:T	G:G	-:-	A:A	G:G	A:A	A:A	A:A	G:G	T:T	T:T	-:-	G:G	G:G	A:A	C:C	A:A	T:T	TCTCAGCACT:TCTCAGCACT	A:A	G:G	C:T	G:G	-:-	C:C	T:T	C:C	-:-	-:-	G:G	G:G	C:C	C:C	CATCAATGGAGCGTA:TTCATCAATGAGCGG	C:C	A:A
IR22IN2277	7	G:G	C:C	G:G	G:G	G:G	C:C	C:C	T:T	G:G	G:G	-:-	G:G	T:T	C:C	-:-	G:G	G:T	G:G	C:C	T:T	A:A	C:T	T:T	G:G	A:A	G:G	G:G	C:C	A:A	T:T	TCTCAGCACT:TCTCAGCACT	A:A	T:T	C:C	G:G	C:C	C:C	T:T	C:C	A:A	G:G	G:G	G:G	C:C	C:C	CATCAATGGAGCGTA:CATCAATGGAGCGTA	C:C	A:A
IR22IN2278	9	G:G	C:C	G:G	G:C	G:C	C:C	C:C	T:T	G:G	G:G	A:A	G:G	T:T	G:C	-:-	A:G	G:T	A:A	A:A	T:T	A:A	C:C	T:T	G:G	A:A	G:G	G:G	C:C	A:A	T:T	TCTCAGCACT:TCTCAGCACT	A:A	G:G	C:T	G:G	C:C	C:C	T:T	C:C	A:A	G:G	G:G	G:G	C:C	C:C	CATCAATGGAGCGTA:CATCAATGGAGCGTA	C:C	A:A
IR22IN2279	6	G:G	C:C	G:G	G:G	G:G	C:C	C:C	T:T	G:G	G:G	A:A	G:G	T:T	G:G	-:-	A:A	G:G	G:G	A:A	A:A	G:G	T:T	T:T	G:G	A:A	G:G	G:G	T:T	A:A	T:T	TCTCAGCACT:TCTCAGCACT	A:A	T:G	C:T	G:G	C:C	C:C	T:T	C:C	A:A	G:G	G:G	G:G	C:C	C:C	CATCAATGGAGCGTA:CATCAATGGAGCGTA	C:C	A:A
IR22IN2280	9	A:A	C:C	G:G	C:C	C:C	C:C	C:C	C:C	C:C	A:A	A:A	T:G	T:T	C:C	-:-	A:A	G:G	A:A	C:C	T:T	A:A	C:C	T:T	G:G	A:A	G:G	G:G	C:C	A:A	T:T	TCTCAGCACT:TCTCAGCACT	A:A	T:G	C:T	G:G	C:C	G:G	T:T	C:C	G:G	G:G	G:G	G:G	C:C	C:C	CATCAATGGAGCGTA:CATCAATGGAGCGTA	C:C	-:-
IR22IN2281	7	A:A	C:C	G:G	C:C	C:C	C:C	C:C	C:C	C:C	A:A	-:-	T:T	T:T	G:C	-:-	A:G	G:T	A:A	A:A	A:A	A:A	C:C	T:T	G:G	G:G	G:G	A:A	T:T	A:A	T:T	TCTCAGCACT:TCTCAGCACT	A:A	T:T	C:C	G:G	C:C	G:G	T:T	C:C	G:G	G:G	G:G	G:G	C:C	C:C	CATCAATGGAGCGTA:CATCAATGGAGCGTA	C:C	-:-
IR22IN2282	7	A:A	C:C	G:G	G:G	G:G	C:C	C:C	C:C	C:C	A:A	-:-	T:T	T:T	C:C	-:-	G:G	T:T	A:G	C:C	A:A	G:G	C:C	T:T	G:G	G:G	G:G	A:A	T:T	A:A	T:T	TCTCAGCACT:TCTCAGCACT	A:A	G:G	C:C	G:G	C:C	G:G	T:T	C:C	G:G	G:G	G:G	G:G	C:C	C:C	CATCAATGGAGCGTA:CATCAATGGAGCGTA	C:C	A:A
IR22IN2283	8	A:A	C:C	G:G	C:C	C:C	C:C	C:C	C:C	C:C	A:A	A:A	T:T	T:T	G:G	-:-	A:A	G:G	G:G	C:A	A:A	G:G	T:T	T:T	G:G	G:G	G:G	A:A	T:T	A:A	T:T	TCTCAGCACT:TCTCAGCACT	A:A	G:G	T:T	G:G	C:C	G:G	T:T	C:C	G:G	G:G	G:G	G:G	C:C	C:C	CATCAATGGAGCGTA:CATCAATGGAGCGTA	C:C	A:A
IR22IN2284	7	A:A	C:C	G:G	G:G	G:G	C:C	C:C	C:C	C:C	A:A	A:A	T:G	T:T	G:C	-:-	A:G	G:T	A:G	C:A	T:A	A:G	C:T	T:T	G:G	A:G	G:G	G:A	T:C	A:A	T:T	TCTCAGCACT:TCTCAGCACT	A:A	T:G	C:C	G:G	C:C	G:G	T:T	C:C	G:G	G:G	G:G	G:G	C:C	C:C	CATCAATGGAGCGTA:CATCAATGGAGCGTA	C:C	A:A
IR22IN2285	8	A:A	C:C	G:G	G:C	G:C	C:C	C:C	C:C	C:C	A:A	T:T	T:T	T:T	G:G	-:-	A:A	G:G	A:A	C:C	T:T	A:A	C:T	T:T	G:G	A:A	G:G	G:G	T:C	A:A	T:T	TCTCAGCACT:TCTCAGCACT	A:A	T:G	T:T	G:G	C:C	G:G	T:T	C:C	G:G	G:G	G:G	G:G	C:C	C:C	CATCAATGGAGCGTA:CATCAATGGAGCGTA	C:C	A:A
IR22IN2286	7	A:A	C:C	G:G	G:C	G:C	C:C	C:C	C:C	C:C	A:A	T:T	T:G	T:T	G:G	-:-	A:A	G:G	G:G	C:C	A:A	G:G	T:T	T:T	-:-	G:G	G:G	A:A	T:T	A:A	T:T	TCTCAGCACT:TCTCAGCACT	A:A	T:T	C:T	G:G	C:C	G:G	T:T	C:C	G:G	G:G	G:G	G:G	C:C	C:C	CATCAATGGAGCGTA:CATCAATGGAGCGTA	C:C	-:-
IR22IN2287	8	A:A	C:C	G:G	G:G	G:G	C:C	C:C	C:C	C:C	A:A	A:A	G:G	T:T	C:C	-:-	G:G	T:T	G:G	C:C	T:T	G:G	T:T	T:T	C:G	A:A	G:G	G:G	T:T	A:A	T:T	TCTCAGCACT:TCTCAGCACT	A:A	T:G	C:C	G:G	C:C	G:G	T:T	C:C	G:G	G:G	G:G	G:G	C:C	C:C	CATCAATGGAGCGTA:CATCAATGGAGCGTA	C:C	A:A
IR22IN2288	8	A:A	C:C	G:G	G:G	G:G	C:C	C:C	C:C	C:C	A:A	-:-	T:G	T:T	G:G	C:C	A:A	G:G	G:G	C:A	T:A	A:A	C:C	T:T	G:G	A:G	G:G	G:A	T:T	A:A	T:T	TCTCAGCACT:TCTCAGCACT	A:A	G:G	C:T	G:G	C:C	C:C	T:T	C:C	G:G	G:G	G:G	G:G	C:C	C:C	CATCAATGGAGCGTA:CATCAATGGAGCGTA	C:C	-:-
IR22IN2289	9	A:A	C:C	G:G	C:C	C:C	C:C	C:C	C:C	C:C	A:A	T:T	-:-	T:T	G:G	-:-	A:A	G:G	A:A	C:A	T:T	A:A	T:T	T:T	G:G	A:A	G:G	G:G	T:T	A:A	T:T	TCTCAGCACT:TCTCAGCACT	A:A	T:T	T:T	G:G	C:C	C:G	T:T	C:C	G:G	G:G	G:G	G:G	C:C	C:C	CATCAATGGAGCGTA:CATCAATGGAGCGTA	C:C	-:-
IR22IN2290	7	A:A	C:C	G:G	G:G	G:G	C:C	C:C	C:C	C:C	A:A	A:A	T:T	T:T	G:G	-:-	A:A	G:G	A:G	C:C	T:T	G:G	T:T	T:T	G:G	A:G	G:G	G:A	T:T	A:A	T:T	TCTCAGCACT:TCTCAGCACT	A:A	G:G	T:T	G:G	C:C	G:G	T:T	C:C	G:G	G:G	G:G	G:G	C:C	C:C	CATCAATGGAGCGTA:CATCAATGGAGCGTA	C:C	A:A
IR22IN2291	8	A:A	C:C	G:G	G:G	G:G	C:C	C:C	C:C	C:C	A:A	A:A	T:T	T:T	C:C	C:C	G:G	T:T	G:G	C:C	T:T	G:G	T:T	T:T	G:G	G:G	G:G	A:A	C:C	A:A	T:T	TCTCAGCACT:TCTCAGCACT	A:A	T:G	T:T	G:G	C:C	G:G	T:T	C:C	G:G	G:G	G:G	G:G	C:C	C:C	CATCAATGGAGCGTA:CATCAATGGAGCGTA	C:C	A:A
IR22IN2292	8	A:A	C:C	G:G	G:G	G:G	C:C	C:C	C:C	C:C	A:A	-:-	G:G	T:T	G:G	-:-	A:A	G:G	A:A	C:A	T:A	A:G	C:T	T:T	G:G	A:G	G:G	G:A	C:C	A:A	T:T	TCTCAGCACT:TCTCAGCACT	A:A	T:T	C:C	G:G	C:C	G:G	T:T	C:C	G:G	G:G	G:G	G:G	C:C	C:C	CATCAATGGAGCGTA:CATCAATGGAGCGTA	C:C	A:A
IR22IN2293	6	A:A	C:C	G:G	G:C	G:C	C:C	C:C	C:C	C:C	A:A	A:A	G:G	T:T	C:C	-:-	G:G	T:T	A:A	A:A	A:A	G:G	T:T	T:T	G:G	A:A	G:G	G:G	C:C	A:A	T:T	TCTCAGCACT:TCTCAGCACT	A:A	G:G	C:C	G:G	C:C	G:G	T:T	C:C	G:G	G:G	G:G	G:G	C:C	C:C	CATCAATGGAGCGTA:CATCAATGGAGCGTA	C:C	-:-
IR22IN2294	8	A:A	C:C	G:G	G:G	G:G	C:C	C:C	C:C	C:C	A:A	A:A	T:T	T:T	G:C	-:-	A:G	G:T	A:G	A:A	A:A	G:G	T:T	T:T	G:G	A:G	G:G	G:A	T:T	A:A	T:T	TCTCAGCACT:TCTCAGCACT	A:A	T:T	T:T	G:G	-:-	G:G	T:T	C:C	G:G	G:G	G:G	G:G	C:C	C:C	CATCAATGGAGCGTA:CATCAATGGAGCGTA	C:C	A:A
IR22IN2295	8	A:A	C:C	G:G	G:G	G:G	C:C	C:C	C:C	C:C	A:A	A:A	G:G	T:T	G:C	-:-	A:G	G:T	G:G	C:C	T:T	A:A	C:C	T:T	G:G	A:A	G:G	G:G	T:T	A:A	T:T	TCTCAGCACT:TCTCAGCACT	A:A	T:T	C:C	G:G	C:C	C:C	T:T	C:C	G:G	G:G	G:G	G:G	C:C	C:C	CATCAATGGAGCGTA:CATCAATGGAGCGTA	C:C	A:A
IR22IN2296	7	A:A	C:C	G:G	C:C	C:C	C:C	C:C	C:C	C:C	A:A	-:-	G:G	T:T	G:G	-:-	A:A	G:G	G:G	A:A	A:A	G:G	T:T	T:T	G:G	G:G	G:G	A:A	T:T	A:A	T:T	TCTCAGCACT:TCTCAGCACT	A:A	G:G	C:C	G:G	C:C	G:G	T:T	C:C	G:G	G:G	G:G	G:G	C:C	C:C	CATCAATGGAGCGTA:CATCAATGGAGCGTA	C:C	-:-
IR22IN2297	8	A:A	C:C	G:G	C:C	C:C	C:C	C:C	C:C	C:C	A:A	-:-	T:T	T:T	G:G	-:-	A:A	G:G	A:A	C:C	T:T	A:A	C:C	T:T	G:G	A:A	G:G	G:G	C:C	A:A	T:T	TCTCAGCACT:TCTCAGCACT	A:A	T:T	C:T	G:G	C:C	C:C	T:T	C:C	G:G	G:G	G:G	G:G	C:C	C:C	CATCAATGGAGCGTA:CATCAATGGAGCGTA	C:C	-:-
IR22IN2298	8	A:A	C:C	G:G	C:C	C:C	C:C	C:C	C:C	C:C	A:A	A:A	T:T	T:T	G:G	-:-	A:A	G:G	A:G	A:A	A:A	G:G	T:T	T:T	-:-	A:A	G:G	G:G	T:T	A:A	T:T	TCTCAGCACT:TCTCAGCACT	A:A	T:T	T:T	G:G	C:C	G:G	T:T	C:C	G:G	G:G	G:G	G:G	C:C	C:C	CATCAATGGAGCGTA:CATCAATGGAGCGTA	C:C	A:A
IR22IN2299	8	A:A	C:C	G:G	G:G	G:G	C:C	C:C	C:C	C:C	A:A	A:A	T:T	T:T	C:C	-:-	G:G	T:T	A:G	A:A	A:A	G:G	T:T	T:T	G:G	G:G	G:G	A:A	C:C	A:A	T:T	TCTCAGCACT:TCTCAGCACT	A:A	T:T	T:T	G:G	C:C	C:C	T:T	C:C	G:G	G:G	G:G	G:G	C:C	C:C	CATCAATGGAGCGTA:CATCAATGGAGCGTA	C:C	A:A
IR22IN2300	7	A:A	C:C	G:G	G:C	G:C	C:C	C:C	C:C	C:C	A:A	-:-	T:T	T:T	G:G	-:-	A:A	G:G	G:G	C:A	T:A	A:G	C:T	T:T	G:G	A:A	G:G	G:G	T:T	A:A	T:T	TCTCAGCACT:TCTCAGCACT	A:A	T:T	T:T	G:G	C:C	C:C	T:T	C:C	G:G	G:G	G:G	G:G	C:C	C:C	CATCAATGGAGCGTA:CATCAATGGAGCGTA	C:C	-:-
IR22IN2301	8	A:A	C:C	G:G	G:G	G:G	C:C	C:C	C:C	C:C	A:A	A:A	T:G	T:T	C:C	-:-	G:G	T:T	A:G	A:A	A:A	G:G	T:T	T:T	G:G	A:G	G:G	G:A	T:C	A:A	T:T	TCTCAGCACT:TCTCAGCACT	A:A	T:G	C:C	G:G	C:C	C:C	T:T	C:C	G:G	G:G	G:G	G:G	C:C	C:C	CATCAATGGAGCGTA:CATCAATGGAGCGTA	C:C	A:A
IR22IN2302	7	A:A	C:C	G:G	G:C	G:C	C:C	C:C	C:C	C:C	A:A	-:-	T:T	T:T	G:G	-:-	A:A	T:T	A:A	A:A	A:A	A:A	C:C	T:T	G:G	A:A	G:G	G:G	C:C	A:A	T:T	TCTCAGCACT:TCTCAGCACT	A:A	G:G	C:C	G:G	C:C	G:G	T:T	C:C	G:G	G:G	G:G	G:G	C:C	C:C	CATCAATGGAGCGTA:CATCAATGGAGCGTA	C:C	A:A
IR22IN2303	7	A:A	C:C	G:G	C:C	C:C	C:C	C:C	C:C	C:C	A:A	A:A	T:T	T:T	G:G	-:-	A:A	G:G	G:G	C:C	T:T	A:A	C:C	T:T	G:G	A:A	G:G	G:G	T:T	A:A	T:T	TCTCAGCACT:TCTCAGCACT	A:A	G:G	T:T	G:G	C:C	G:G	T:T	C:C	G:G	G:G	G:G	G:G	C:C	C:C	CATCAATGGAGCGTA:CATCAATGGAGCGTA	C:C	-:-
IR22IN2304	7	A:A	C:C	G:G	C:C	C:C	C:C	C:C	C:C	C:C	A:A	T:T	G:G	T:T	G:G	-:-	A:A	G:G	A:G	C:C	T:T	A:A	C:C	T:T	G:G	G:G	G:G	A:A	C:C	A:A	T:T	TCTCAGCACT:TCTCAGCACT	A:A	T:T	C:C	G:G	C:C	G:G	T:T	C:C	G:G	G:G	G:G	G:G	C:C	C:C	CATCAATGGAGCGTA:CATCAATGGAGCGTA	C:C	-:-
IR22IN2305	7	A:A	C:C	G:G	C:C	C:C	C:C	C:C	C:C	C:C	A:A	-:-	-:-	T:T	G:G	-:-	A:A	G:G	G:G	C:C	T:T	A:A	C:T	T:T	G:G	A:A	G:G	G:G	C:C	A:A	T:T	TCTCAGCACT:TCTCAGCACT	A:A	T:T	C:C	G:G	C:C	G:G	T:T	C:C	G:G	G:G	G:G	G:G	C:C	C:C	CATCAATGGAGCGTA:CATCAATGGAGCGTA	C:C	-:-
IR22IN2306	8	G:A	C:C	G:G	G:C	G:C	C:C	C:C	C:C	C:C	A:A	A:A	T:T	T:T	G:G	-:-	A:A	G:G	A:A	C:C	T:T	G:G	C:C	T:T	G:G	A:A	G:G	G:G	T:T	A:A	T:T	TCTCAGCACT:TCTCAGCACT	A:A	T:G	T:T	G:G	C:C	C:C	T:T	C:C	G:G	G:G	G:G	G:G	C:C	C:C	CATCAATGGAGCGTA:CATCAATGGAGCGTA	C:C	A:A
IR22IN2307	6	A:A	C:C	G:G	G:G	G:G	C:C	C:C	C:C	C:C	A:A	-:-	T:G	T:T	G:C	-:-	A:G	G:G	G:G	A:A	A:A	G:G	T:T	T:T	G:G	A:A	G:G	G:G	T:T	A:A	T:T	TCTCAGCACT:TCTCAGCACT	A:A	T:G	T:T	G:G	C:C	C:C	T:T	C:C	G:G	G:G	G:G	G:G	C:C	C:C	CATCAATGGAGCGTA:CATCAATGGAGCGTA	C:C	A:A
IR22IN2308	8	A:A	C:C	G:G	C:C	C:C	C:C	C:C	C:C	C:C	A:A	A:A	G:G	T:T	G:G	-:-	A:A	G:G	G:G	C:C	T:T	A:A	C:C	T:T	G:G	A:A	G:G	G:G	T:T	A:A	T:T	TCTCAGCACT:TCTCAGCACT	A:A	T:T	C:C	G:G	C:C	G:G	T:T	C:C	G:G	G:G	G:G	G:G	C:C	C:C	CATCAATGGAGCGTA:CATCAATGGAGCGTA	C:C	A:A
IR22IN2309	6	A:A	C:C	G:G	G:G	G:G	C:C	C:C	C:C	C:C	A:A	A:A	T:T	T:T	G:C	-:-	A:G	G:T	G:G	A:A	A:A	G:G	T:T	T:T	G:G	A:A	G:G	G:G	T:T	A:A	T:T	TCTCAGCACT:TCTCAGCACT	A:A	G:G	T:T	G:G	C:C	C:G	T:T	C:C	G:G	G:G	G:G	G:G	C:C	C:C	CATCAATGGAGCGTA:CATCAATGGAGCGTA	C:C	A:A
IR22IN2310	8	A:A	C:C	G:G	C:C	C:C	C:C	C:C	C:C	C:C	A:A	A:A	T:T	T:T	G:G	-:-	A:A	G:G	A:A	C:A	T:T	G:G	T:T	T:T	G:G	A:G	G:G	G:A	T:C	A:A	T:T	TCTCAGCACT:TCTCAGCACT	A:A	G:G	T:T	G:G	C:C	C:C	T:T	C:C	G:G	G:G	G:G	G:G	C:C	C:C	CATCAATGGAGCGTA:CATCAATGGAGCGTA	C:C	-:-
IR22IN2311	9	A:A	C:C	G:G	G:G	G:G	C:C	C:C	C:C	C:C	A:A	T:T	T:T	T:T	G:C	-:-	G:G	T:T	A:A	C:C	T:A	A:G	C:T	T:T	G:G	A:A	G:G	G:G	T:T	A:A	T:T	TCTCAGCACT:TCTCAGCACT	A:A	G:G	T:T	G:G	C:C	G:G	T:T	C:C	G:G	T:T	A:A	C:C	C:C	A:A	TTCATCAATGAGCGG:TTCATCAATGAGCGG	A:A	A:A
IR22IN2312	6	A:A	C:C	G:G	G:G	G:G	C:C	C:C	C:C	C:C	A:A	A:A	G:G	T:T	G:G	-:-	A:A	G:G	G:G	C:C	T:T	G:G	T:T	T:T	G:G	A:A	G:G	G:G	T:T	A:A	T:T	TCTCAGCACT:TCTCAGCACT	A:A	G:G	C:C	G:G	C:C	G:G	T:T	C:C	G:G	G:G	G:G	G:G	C:C	C:C	CATCAATGGAGCGTA:CATCAATGGAGCGTA	C:C	-:-
IR22IN2313	8	A:A	C:C	G:G	G:G	G:G	C:C	C:C	C:C	C:C	A:A	A:A	T:T	T:T	G:G	-:-	A:A	G:G	G:G	C:A	T:A	A:G	C:T	T:T	G:G	A:G	G:G	G:A	T:T	A:A	T:T	TCTCAGCACT:TCTCAGCACT	A:A	G:G	T:T	G:G	C:C	C:G	T:T	C:C	G:G	G:G	G:G	G:G	C:C	C:C	CATCAATGGAGCGTA:CATCAATGGAGCGTA	C:C	A:A
IR22IN2314	7	A:A	C:C	G:G	G:G	G:G	C:C	C:C	C:C	C:C	A:A	-:-	-:-	T:T	G:G	-:-	G:G	T:T	A:A	A:A	T:T	A:A	C:C	T:T	G:G	A:A	G:G	G:G	T:T	A:A	T:T	TCTCAGCACT:TCTCAGCACT	A:A	G:G	T:T	G:G	C:C	C:C	T:T	C:C	G:G	G:G	G:G	G:G	C:C	C:C	CATCAATGGAGCGTA:CATCAATGGAGCGTA	C:C	A:A
IR22IN2315	9	A:A	C:C	G:G	G:G	G:G	C:C	C:C	C:C	C:C	A:A	A:A	T:T	T:T	G:G	-:-	A:A	G:G	A:A	C:A	T:A	A:G	T:T	T:T	G:G	A:A	G:G	G:G	C:C	A:A	T:T	TCTCAGCACT:TCTCAGCACT	A:A	G:G	T:T	G:G	C:C	C:C	T:T	C:C	G:G	G:G	G:G	G:G	C:C	C:C	CATCAATGGAGCGTA:CATCAATGGAGCGTA	C:C	A:A
IR22IN2316	7	A:A	C:C	G:G	G:G	G:G	C:C	-:-	C:C	C:C	A:A	-:-	T:T	T:T	G:G	-:-	A:A	G:G	G:G	A:A	A:A	A:A	T:T	T:T	-:-	A:A	G:G	G:G	T:T	A:A	T:T	TCTCAGCACT:TCTCAGCACT	A:A	T:T	T:T	G:G	-:-	-:-	T:T	C:C	-:-	-:-	G:G	G:G	C:C	C:C	CATCAATGGAGCGTA:CATCAATGGAGCGTA	C:C	A:A
IR22IN2317	8	A:A	C:C	G:G	G:G	G:G	C:C	C:C	C:C	C:C	A:A	T:T	G:G	T:T	C:C	-:-	A:A	G:G	A:A	A:A	A:A	G:G	T:T	T:T	G:G	A:A	G:G	G:G	T:C	A:A	T:T	TCTCAGCACT:TCTCAGCACT	A:A	T:T	T:T	G:G	C:C	C:G	T:T	C:C	G:G	G:G	G:G	G:G	C:C	C:C	CATCAATGGAGCGTA:CATCAATGGAGCGTA	C:C	A:A
IR22IN2318	6	A:A	C:C	G:T	G:G	G:G	C:C	C:C	T:T	G:G	G:G	A:A	G:G	T:T	G:G	-:-	G:G	G:G	A:A	A:A	A:A	A:G	C:T	T:T	G:G	A:A	G:G	G:G	C:C	A:A	T:T	TCTCAGCACT:TCTCAGCACT	A:A	G:G	C:C	G:G	C:C	C:G	T:T	C:C	G:G	G:G	G:G	G:G	C:C	C:C	CATCAATGGAGCGTA:CATCAATGGAGCGTA	C:C	A:A
IR22IN2319	7	A:A	C:C	G:G	G:G	G:G	C:C	C:C	C:C	C:C	A:A	T:T	T:T	T:T	G:G	-:-	A:A	G:G	G:G	A:A	A:A	G:G	C:C	T:T	G:G	A:A	G:G	G:G	T:T	A:A	T:T	TCTCAGCACT:TCTCAGCACT	A:A	T:T	C:T	G:G	C:C	C:C	T:T	C:C	G:G	G:G	G:G	G:G	C:C	C:C	CATCAATGGAGCGTA:CATCAATGGAGCGTA	C:C	A:A
IR22IN2320	7	A:A	C:C	G:G	G:G	G:G	C:C	C:C	C:C	C:C	A:A	A:A	-:-	T:T	G:G	-:-	A:A	G:G	A:G	C:A	A:A	G:G	C:C	T:T	G:G	A:A	G:G	G:G	T:T	A:A	T:T	TCTCAGCACT:TCTCAGCACT	A:A	G:G	C:C	G:G	C:C	G:G	T:T	C:C	G:G	G:G	G:G	G:G	C:C	C:C	CATCAATGGAGCGTA:CATCAATGGAGCGTA	C:C	A:A
IR22IN2321	8	A:A	C:C	G:G	C:C	C:C	C:C	C:C	C:C	C:C	A:A	-:-	T:T	T:T	G:G	-:-	A:A	G:G	A:A	A:A	A:A	G:G	T:T	T:T	G:G	A:A	G:G	G:G	T:T	A:A	T:T	TCTCAGCACT:TCTCAGCACT	A:A	G:G	C:C	G:G	C:C	C:C	T:T	C:C	G:G	G:G	G:G	G:G	C:C	C:C	CATCAATGGAGCGTA:CATCAATGGAGCGTA	C:C	-:-
IR22IN2322	8	A:A	C:C	G:G	G:G	G:G	C:C	C:C	C:C	C:C	A:A	-:-	G:G	T:T	G:G	-:-	A:A	G:G	A:A	C:C	A:A	G:G	T:T	T:T	G:G	A:G	G:G	G:A	T:T	A:A	T:T	TCTCAGCACT:TCTCAGCACT	A:A	G:G	C:C	G:G	C:C	G:G	T:T	C:C	G:G	G:G	G:G	G:G	C:C	C:C	CATCAATGGAGCGTA:CATCAATGGAGCGTA	C:C	A:A
IR22IN2323	8	A:A	C:C	G:G	G:G	G:G	C:C	C:C	C:C	C:C	A:A	-:-	G:G	T:T	G:G	C:C	A:A	G:G	A:A	A:A	T:A	A:G	C:T	T:T	G:G	G:G	G:G	A:A	C:C	A:A	T:T	TCTCAGCACT:TCTCAGCACT	A:A	G:G	C:C	G:G	C:C	C:G	T:T	C:C	G:G	G:G	G:G	G:G	C:C	C:C	CATCAATGGAGCGTA:CATCAATGGAGCGTA	C:C	A:A
IR22IN2324	9	A:A	C:C	G:G	C:C	C:C	C:C	C:C	C:C	C:C	A:A	A:A	T:T	T:T	C:C	-:-	G:G	G:G	A:A	A:A	A:A	G:G	C:C	T:T	G:G	A:A	G:G	G:G	T:T	A:A	T:T	TCTCAGCACT:TCTCAGCACT	A:A	T:T	T:T	G:G	C:C	G:G	T:T	C:C	G:G	G:G	G:G	G:G	C:C	C:C	CATCAATGGAGCGTA:CATCAATGGAGCGTA	C:C	-:-
IR22IN2325	8	A:A	C:C	G:G	G:G	G:G	C:C	C:C	C:C	C:C	A:A	A:A	T:T	T:T	G:G	-:-	A:A	G:G	A:A	C:C	T:T	A:A	C:C	T:T	G:G	A:A	G:G	G:G	T:T	A:A	T:T	TCTCAGCACT:TCTCAGCACT	A:A	T:T	T:T	G:G	C:C	G:G	T:T	C:C	G:G	G:G	G:G	G:G	C:C	C:C	CATCAATGGAGCGTA:CATCAATGGAGCGTA	C:C	A:A
IR22IN2326	8	A:A	C:C	G:G	G:C	G:C	C:C	C:C	C:C	C:C	A:A	A:A	-:-	T:T	G:C	-:-	G:G	T:T	A:A	C:C	T:T	A:A	C:C	T:T	G:G	G:G	G:G	A:A	T:C	A:A	T:T	TCTCAGCACT:TCTCAGCACT	A:A	T:T	T:T	G:G	C:C	G:G	T:T	C:C	G:G	G:G	G:G	G:G	C:C	C:C	CATCAATGGAGCGTA:CATCAATGGAGCGTA	C:C	A:A
IR22IN2327	8	A:A	C:C	G:G	C:C	C:C	C:C	C:C	C:C	C:C	A:A	A:A	-:-	T:T	G:G	-:-	A:A	G:G	G:G	A:A	A:A	A:A	C:C	T:T	G:G	A:A	G:G	G:G	T:C	A:A	T:T	TCTCAGCACT:TCTCAGCACT	A:A	G:G	C:C	G:G	C:C	G:G	T:T	C:C	G:G	G:G	G:G	G:G	C:C	C:C	CATCAATGGAGCGTA:CATCAATGGAGCGTA	C:C	-:-
IR22IN2328	6	A:A	C:C	G:G	G:G	-:-	C:C	C:C	C:C	C:C	A:A	-:-	-:-	-:-	G:G	-:-	A:A	G:G	A:G	A:A	A:A	A:G	C:T	T:T	-:-	A:G	G:G	G:A	T:C	A:A	T:T	TCTCAGCACT:TCTCAGCACT	-:-	T:T	C:T	G:G	-:-	C:C	T:T	C:C	G:G	G:G	G:G	G:G	C:C	C:C	CATCAATGGAGCGTA:CATCAATGGAGCGTA	C:C	A:A
IR22IN2329	7	G:A	C:C	G:G	G:C	G:C	C:C	C:C	C:C	C:C	A:A	A:A	-:-	T:T	G:C	-:-	A:G	G:T	A:A	C:A	T:A	A:G	T:T	T:T	G:G	A:G	G:G	G:A	T:C	C:A	T:T	TCTCAGCACT:TCTCAGCACT	A:A	T:T	T:T	G:G	C:C	C:G	T:T	C:C	G:G	G:G	G:G	G:G	C:C	C:A	CATCAATGGAGCGTA:TTCATCAATGAGCGG	A:C	A:A
IR22IN2330	8	A:A	C:C	G:G	C:C	C:C	C:C	C:C	C:C	C:C	A:A	A:A	-:-	T:T	G:G	-:-	A:G	G:T	A:A	C:A	A:A	G:G	T:T	T:T	G:G	A:G	G:G	G:A	T:T	A:A	T:T	TCTCAGCACT:TCTCAGCACT	A:A	T:T	T:T	G:G	C:C	G:G	T:T	C:C	G:G	G:G	G:G	G:G	C:C	C:C	CATCAATGGAGCGTA:CATCAATGGAGCGTA	C:C	A:A
IR22IN2331	8	A:A	C:C	G:G	C:C	C:C	C:C	C:C	C:C	C:C	A:A	A:A	-:-	T:T	G:C	-:-	A:G	G:G	G:G	A:A	A:A	G:G	T:T	T:T	G:G	A:A	G:G	G:G	T:T	A:A	T:T	TCTCAGCACT:TCTCAGCACT	A:A	T:T	T:T	G:G	C:C	C:C	T:T	C:C	G:G	G:G	G:G	G:G	C:C	C:C	CATCAATGGAGCGTA:CATCAATGGAGCGTA	C:C	-:-
IR22IN2332	7	G:G	C:C	G:G	C:C	C:C	C:C	C:C	T:T	G:G	G:G	A:A	-:-	T:T	C:C	-:-	G:G	T:T	A:A	A:A	A:A	G:G	T:T	T:T	G:G	G:G	G:G	A:A	C:C	A:A	T:T	TCTCAGCACT:TCTCAGCACT	A:A	T:T	T:T	G:G	C:C	C:C	T:T	C:C	G:G	G:G	G:G	G:G	C:C	C:A	CATCAATGGAGCGTA:TTCATCAATGAGCGG	A:C	A:A
IR22IN2333	10	G:A	C:C	G:G	C:C	C:C	C:C	C:C	C:C	C:C	A:A	A:A	T:G	T:T	G:C	-:-	A:G	G:T	A:A	A:A	A:A	G:G	C:T	T:T	G:G	A:A	G:G	G:G	T:C	A:A	T:T	TCTCAGCACT:TCTCAGCACT	A:A	T:T	C:T	G:G	C:C	C:C	T:T	C:C	G:G	-:-	G:G	G:G	C:C	C:C	CATCAATGGAGCGTA:TTCATCAATGAGCGG	A:C	A:A
IR22IN2334	7	A:A	C:C	G:G	C:C	C:C	C:C	C:C	C:C	C:C	A:A	-:-	-:-	T:T	G:G	-:-	A:A	T:T	A:A	A:A	A:A	G:G	T:T	T:T	G:G	A:A	G:G	G:G	C:C	A:A	T:T	TCTCAGCACT:TCTCAGCACT	A:A	T:T	C:C	G:G	-:-	G:G	T:T	C:C	G:G	G:G	G:G	G:G	C:C	C:C	CATCAATGGAGCGTA:CATCAATGGAGCGTA	C:C	A:A
IR22IN2335	8	A:A	C:C	G:G	G:G	G:G	C:C	C:C	C:C	C:C	A:A	A:A	-:-	T:T	G:G	-:-	A:A	G:G	A:A	C:C	T:T	A:A	C:C	T:T	G:G	A:A	G:G	G:G	C:C	A:A	T:T	TCTCAGCACT:TCTCAGCACT	A:A	T:T	C:T	G:G	C:C	C:C	T:T	C:C	G:G	G:G	G:G	G:G	C:C	C:C	CATCAATGGAGCGTA:CATCAATGGAGCGTA	C:C	A:A
IR22IN2336	8	A:A	C:C	G:G	G:G	G:G	C:C	C:C	C:C	C:C	A:A	-:-	-:-	T:T	G:C	-:-	G:G	T:T	G:G	C:C	T:A	G:G	T:T	T:T	G:G	G:G	G:G	A:A	T:T	A:A	T:T	TCTCAGCACT:TCTCAGCACT	A:A	G:G	C:T	G:G	C:C	G:G	T:T	C:C	G:G	G:G	G:G	G:G	C:C	C:C	CATCAATGGAGCGTA:CATCAATGGAGCGTA	C:C	-:-
IR22IN2338	7	A:A	C:C	G:G	C:C	C:C	C:C	C:C	C:C	C:C	A:A	A:A	-:-	T:T	G:G	-:-	A:A	G:G	A:A	A:A	A:A	A:A	C:C	T:T	-:-	A:G	G:G	G:A	T:C	A:A	T:T	TCTCAGCACT:TCTCAGCACT	A:A	T:T	C:C	G:G	-:-	G:G	T:T	C:C	G:G	G:G	G:G	G:G	C:C	C:C	CATCAATGGAGCGTA:CATCAATGGAGCGTA	C:C	-:-
IR22IN2339	7	A:A	C:C	G:G	G:G	G:G	C:C	C:C	C:C	C:C	A:A	A:A	-:-	T:T	G:G	-:-	A:A	G:G	A:G	C:C	T:T	A:A	C:C	T:T	G:G	A:A	G:G	G:G	T:T	A:A	T:T	TCTCAGCACT:TCTCAGCACT	A:A	T:T	C:C	G:G	C:C	C:C	T:T	C:C	G:G	G:G	G:G	G:G	C:C	C:C	CATCAATGGAGCGTA:CATCAATGGAGCGTA	C:C	A:A
IR22IN2340	8	A:A	C:C	G:G	C:C	C:C	C:C	C:C	C:C	C:C	A:A	A:A	T:T	T:T	G:G	-:-	G:G	T:T	G:G	A:A	A:A	G:G	T:T	T:T	G:G	G:G	G:G	A:A	T:T	A:A	T:T	TCTCAGCACT:TCTCAGCACT	A:A	T:T	T:T	G:G	C:C	C:C	T:T	C:C	G:G	G:G	G:G	G:G	C:C	C:C	CATCAATGGAGCGTA:CATCAATGGAGCGTA	C:C	-:-
IR22IN2341	7	A:A	C:C	G:G	G:G	G:G	C:C	C:C	C:C	C:C	A:A	A:A	T:T	T:T	G:G	-:-	A:A	G:G	A:G	A:A	A:A	A:A	C:C	T:T	G:G	A:A	G:G	G:G	C:C	A:A	T:T	TCTCAGCACT:TCTCAGCACT	A:A	T:T	T:T	G:G	-:-	G:G	T:T	C:C	G:G	G:G	G:G	G:G	C:C	C:C	CATCAATGGAGCGTA:CATCAATGGAGCGTA	C:C	A:A
IR22IN2342	9	A:A	C:C	G:G	C:C	C:C	C:C	C:C	C:C	C:C	A:A	A:A	T:T	T:T	G:G	-:-	A:A	G:G	G:G	C:C	A:A	G:G	T:T	T:T	G:G	G:G	G:G	A:A	T:T	A:A	T:T	TCTCAGCACT:TCTCAGCACT	A:A	T:T	C:T	G:G	C:C	C:G	T:T	C:C	G:G	G:G	G:G	G:G	C:C	C:C	CATCAATGGAGCGTA:CATCAATGGAGCGTA	C:C	-:-
IR22IN2343	7	A:A	C:C	G:G	G:G	G:G	C:C	C:C	C:C	C:C	A:A	A:A	T:T	T:T	G:G	-:-	G:G	T:T	A:A	C:A	T:A	G:G	C:C	T:T	G:G	A:G	G:G	G:A	C:C	A:A	T:T	TCTCAGCACT:TCTCAGCACT	A:A	T:T	T:T	G:G	C:C	G:G	T:T	C:C	G:G	G:G	G:G	G:G	C:C	C:C	CATCAATGGAGCGTA:CATCAATGGAGCGTA	C:C	A:A
IR22IN2344	7	A:A	C:C	G:G	C:C	C:C	C:C	C:C	C:C	C:C	A:A	A:A	-:-	T:T	G:C	-:-	A:G	G:T	A:A	C:C	T:T	A:A	C:C	T:T	-:-	A:A	G:G	G:G	T:T	A:A	T:T	TCTCAGCACT:TCTCAGCACT	A:A	G:G	C:C	G:G	-:-	G:G	T:T	C:C	G:G	G:G	G:G	G:G	C:C	C:C	CATCAATGGAGCGTA:CATCAATGGAGCGTA	C:C	-:-
IR22IN2345	7	A:A	C:C	G:G	G:C	G:C	C:C	C:C	C:C	C:C	A:A	T:T	G:G	T:T	G:G	-:-	A:A	G:G	A:G	A:A	A:A	G:G	T:T	T:T	G:G	G:G	G:G	A:A	C:C	A:A	T:T	TCTCAGCACT:TCTCAGCACT	A:A	G:G	C:C	G:G	C:C	C:C	T:T	C:C	G:G	G:G	G:G	G:G	C:C	C:C	CATCAATGGAGCGTA:CATCAATGGAGCGTA	C:C	A:A
IR22IN2346	7	A:A	C:C	G:G	G:C	G:C	C:C	C:C	C:C	C:C	A:A	-:-	T:G	T:T	G:G	-:-	A:A	G:G	A:A	A:A	A:A	G:G	T:T	T:T	G:G	G:G	G:G	A:A	T:T	A:A	T:T	TCTCAGCACT:TCTCAGCACT	A:A	G:G	C:T	G:G	C:C	C:C	T:T	C:C	G:G	G:G	G:G	G:G	C:C	C:C	CATCAATGGAGCGTA:CATCAATGGAGCGTA	C:C	-:-
IR22IN2347	7	A:A	C:C	G:G	G:G	G:G	C:C	C:C	C:C	C:C	A:A	A:A	G:G	T:T	G:G	-:-	A:A	G:G	A:G	A:A	A:A	G:G	C:C	T:T	G:G	A:G	G:G	G:A	T:C	A:A	T:T	TCTCAGCACT:TCTCAGCACT	A:A	T:G	C:C	G:G	C:C	G:G	T:T	C:C	G:G	G:G	G:G	G:G	C:C	C:C	CATCAATGGAGCGTA:CATCAATGGAGCGTA	C:C	A:A
IR22IN2348	8	A:A	C:C	G:G	C:C	C:C	C:C	C:C	C:C	C:C	A:A	A:A	G:G	T:T	G:C	-:-	A:G	G:T	A:A	A:A	A:A	G:G	C:C	T:T	-:-	A:A	G:G	G:G	T:C	A:A	T:T	TCTCAGCACT:TCTCAGCACT	A:A	T:T	C:C	G:G	C:C	G:G	T:T	C:C	G:G	G:G	G:G	G:G	C:C	C:C	CATCAATGGAGCGTA:CATCAATGGAGCGTA	C:C	-:-
IR22IN2349	7	A:A	C:C	G:G	C:C	C:C	C:C	C:C	C:C	C:C	A:A	-:-	-:-	T:T	G:G	-:-	A:A	G:G	A:A	C:C	T:T	A:A	C:C	T:T	G:G	A:A	G:G	G:G	T:T	A:A	T:T	TCTCAGCACT:TCTCAGCACT	A:A	T:T	C:C	G:G	C:C	G:G	T:T	C:C	G:G	G:G	G:G	G:G	C:C	C:C	CATCAATGGAGCGTA:CATCAATGGAGCGTA	C:C	A:A
IR22IN2350	6	A:A	C:C	G:G	G:G	G:G	C:C	C:C	C:C	C:C	A:A	A:A	-:-	T:T	G:G	-:-	A:A	G:G	G:G	A:A	T:A	A:A	C:C	T:T	G:G	A:A	G:G	G:G	C:C	A:A	T:T	TCTCAGCACT:TCTCAGCACT	A:A	T:T	T:T	G:G	C:C	G:G	T:T	C:C	G:G	G:G	G:G	G:G	C:C	C:C	CATCAATGGAGCGTA:CATCAATGGAGCGTA	C:C	A:A
IR22IN2351	7	A:A	C:C	G:G	C:C	C:C	C:C	C:C	C:C	C:C	A:A	-:-	-:-	T:T	G:G	-:-	A:A	G:G	A:A	A:A	A:A	G:G	T:T	T:T	-:-	A:A	G:G	G:G	T:T	A:A	T:T	TCTCAGCACT:TCTCAGCACT	A:A	T:G	C:C	G:G	C:C	G:G	T:T	C:C	G:G	G:G	G:G	G:G	C:C	C:C	CATCAATGGAGCGTA:CATCAATGGAGCGTA	C:C	A:A
IR22IN2352	6	A:A	C:C	G:G	C:C	C:C	C:C	C:C	C:C	C:C	A:A	A:A	T:T	T:T	G:G	-:-	A:A	G:G	G:G	A:A	A:A	G:G	T:T	T:T	G:G	G:G	G:G	A:A	T:T	A:A	T:T	TCTCAGCACT:TCTCAGCACT	A:A	T:T	T:T	G:G	C:C	C:C	T:T	C:C	G:G	G:G	G:G	G:G	C:C	C:C	CATCAATGGAGCGTA:CATCAATGGAGCGTA	C:C	-:-
IR22IN2353	6	A:A	C:C	G:G	C:C	C:C	C:C	C:C	C:C	C:C	A:A	-:-	G:G	T:T	G:G	-:-	A:A	G:G	G:G	C:A	T:T	G:G	T:T	T:T	G:G	A:A	G:G	G:G	T:T	A:A	T:T	TCTCAGCACT:TCTCAGCACT	A:A	G:G	C:C	G:G	C:C	G:G	T:T	C:C	G:G	G:G	G:G	G:G	C:C	C:C	CATCAATGGAGCGTA:CATCAATGGAGCGTA	C:C	-:-
IR22IN2354	6	A:A	C:C	G:G	C:C	C:C	C:C	C:C	C:C	C:C	A:A	-:-	G:G	T:T	G:G	-:-	A:A	G:G	A:A	C:C	T:T	G:G	T:T	T:T	G:G	A:A	G:G	G:G	T:T	A:A	T:T	TCTCAGCACT:TCTCAGCACT	A:A	T:T	C:C	G:G	C:C	C:C	T:T	C:C	G:G	G:G	G:G	G:G	C:C	C:C	CATCAATGGAGCGTA:CATCAATGGAGCGTA	C:C	-:-
IR22IN2355	6	A:A	C:C	G:G	G:G	G:G	C:C	C:C	C:C	C:C	A:A	-:-	G:G	T:T	G:C	-:-	A:G	G:G	A:A	A:A	A:A	G:G	T:T	T:T	G:G	G:G	G:G	A:A	C:C	A:A	T:T	TCTCAGCACT:TCTCAGCACT	A:A	T:T	C:C	G:G	C:C	C:C	T:T	C:C	G:G	G:G	G:G	G:G	C:C	C:C	CATCAATGGAGCGTA:CATCAATGGAGCGTA	C:C	A:A
IR22IN2356	7	A:A	C:C	G:G	C:C	C:C	C:C	C:C	C:C	C:C	A:A	A:A	T:T	T:T	G:C	-:-	A:A	G:T	A:A	A:A	A:A	G:G	T:T	T:T	-:-	G:G	G:G	A:A	T:T	A:A	T:T	TCTCAGCACT:TCTCAGCACT	A:A	G:G	T:T	G:G	C:C	G:G	T:T	C:C	G:G	G:G	G:G	G:G	C:C	C:C	CATCAATGGAGCGTA:CATCAATGGAGCGTA	C:C	-:-
IR22IN2358	7	A:A	C:C	G:G	G:G	G:G	C:C	C:C	C:C	C:C	A:A	A:A	-:-	T:T	G:G	-:-	A:A	G:G	G:G	A:A	A:A	G:G	T:T	T:T	G:G	G:G	G:G	A:A	T:C	A:A	T:T	TCTCAGCACT:TCTCAGCACT	A:A	T:T	C:C	G:G	C:C	C:G	T:T	C:C	G:G	G:G	G:G	G:G	C:C	C:C	CATCAATGGAGCGTA:CATCAATGGAGCGTA	C:C	A:A
IR22IN2359	7	A:A	C:C	G:G	G:G	G:G	C:C	C:C	C:C	C:C	A:A	A:A	-:-	T:T	C:C	-:-	G:G	T:T	G:G	A:A	A:A	G:G	T:T	T:T	G:G	A:A	G:G	G:G	T:T	A:A	T:T	TCTCAGCACT:TCTCAGCACT	A:A	G:G	C:C	G:G	C:C	G:G	T:T	C:C	G:G	G:G	G:G	G:G	C:C	C:C	CATCAATGGAGCGTA:CATCAATGGAGCGTA	C:C	A:A
IR22IN2360	10	A:A	C:C	G:G	G:C	G:C	C:C	C:C	C:C	C:C	A:A	-:-	T:T	T:T	G:G	-:-	A:A	G:G	A:A	C:C	T:T	A:A	T:T	T:T	G:G	A:A	G:G	G:G	T:T	A:A	T:T	TCTCAGCACT:TCTCAGCACT	A:A	T:T	T:T	G:G	C:C	G:G	T:T	C:C	G:G	G:G	G:G	G:G	C:C	C:C	CATCAATGGAGCGTA:CATCAATGGAGCGTA	C:C	A:A
IR22IN2361	9	A:A	C:C	G:G	G:C	G:C	C:C	C:C	C:C	C:C	A:A	A:A	T:T	T:T	C:C	-:-	G:G	T:T	G:G	A:A	A:A	A:A	C:C	T:T	G:G	A:A	G:G	G:G	C:C	A:A	T:T	TCTCAGCACT:TCTCAGCACT	A:A	T:T	C:C	G:G	C:C	C:C	T:T	C:C	G:G	G:G	G:G	G:G	C:C	C:C	CATCAATGGAGCGTA:CATCAATGGAGCGTA	C:C	-:-
IR22IN2362	7	A:A	C:C	G:G	G:G	G:G	C:C	C:C	C:C	C:C	A:A	A:A	T:T	T:T	G:G	-:-	A:A	G:G	A:A	C:C	T:T	A:A	C:C	T:T	G:G	G:G	G:G	A:A	C:C	A:A	T:T	TCTCAGCACT:TCTCAGCACT	A:A	T:T	C:T	G:G	C:C	G:G	T:T	C:C	G:G	G:G	G:G	G:G	C:C	C:C	CATCAATGGAGCGTA:CATCAATGGAGCGTA	C:C	-:-
IR22IN2363	7	G:G	C:C	G:G	G:C	G:C	C:C	C:C	C:C	C:C	A:A	-:-	G:G	T:T	G:G	A:A	G:G	G:G	G:G	A:A	A:A	A:A	T:T	T:T	-:-	G:G	G:G	A:A	T:T	A:A	T:T	TCTCAGCACT:TCTCAGCACT	A:A	T:T	C:C	G:G	C:C	C:C	T:T	C:C	G:G	G:G	G:G	G:G	C:C	C:C	CATCAATGGAGCGTA:TTCATCAATGAGCGG	A:C	A:A
IR22IN2364	7	A:A	C:C	G:G	G:G	G:G	C:C	C:C	C:C	C:C	A:A	A:A	T:T	T:T	G:G	-:-	A:A	G:G	A:A	C:C	T:T	A:A	C:C	T:T	-:-	A:A	G:G	G:G	T:T	A:A	T:T	TCTCAGCACT:TCTCAGCACT	A:A	T:T	T:T	G:G	-:-	C:G	T:T	C:C	G:G	G:G	G:G	G:G	C:C	C:C	CATCAATGGAGCGTA:CATCAATGGAGCGTA	C:C	A:A
IR22IN2365	8	A:A	T:T	T:T	G:C	G:C	C:C	C:C	C:C	C:C	A:A	A:A	T:T	T:T	G:G	A:A	G:G	G:G	G:G	C:C	T:T	A:A	C:T	T:T	-:-	A:A	G:G	G:G	C:C	A:A	T:T	TCTCAGCACT:TCTCAGCACT	A:A	T:G	T:T	G:G	C:C	C:C	T:T	C:C	G:G	G:G	G:G	G:G	C:C	C:C	CATCAATGGAGCGTA:CATCAATGGAGCGTA	C:C	A:A
IR22IN2366	7	G:G	C:T	G:T	C:C	C:C	C:C	C:C	C:C	C:C	A:A	A:A	-:-	T:T	G:G	-:-	A:A	G:G	G:G	C:A	T:A	A:A	C:T	T:T	G:G	A:G	G:G	G:A	C:C	A:A	T:T	TCTCAGCACT:TCTCAGCACT	A:A	G:G	C:T	G:G	C:C	C:G	T:T	C:C	G:G	G:G	G:G	C:G	C:C	C:C	CATCAATGGAGCGTA:CATCAATGGAGCGTA	C:C	-:-
IR22IN2367	8	A:A	C:C	G:G	G:G	G:G	C:C	C:C	C:C	C:C	A:A	-:-	-:-	T:T	C:C	-:-	G:G	T:T	G:G	A:A	A:A	A:A	C:C	T:T	G:G	A:A	G:G	G:G	C:C	A:A	T:T	TCTCAGCACT:TCTCAGCACT	A:A	G:G	C:C	G:G	C:C	G:G	T:T	C:C	G:G	G:G	G:G	G:G	C:C	C:C	CATCAATGGAGCGTA:CATCAATGGAGCGTA	C:C	-:-
IR22IN2368	7	A:A	C:C	G:G	G:G	G:G	C:C	C:C	C:C	C:C	A:A	A:A	T:T	T:T	C:C	-:-	G:G	T:T	A:G	C:C	T:A	G:G	T:T	T:T	G:G	A:A	G:G	G:G	C:C	A:A	T:T	TCTCAGCACT:TCTCAGCACT	A:A	T:G	C:T	G:G	C:C	C:G	T:T	C:C	G:G	G:G	G:G	G:G	C:C	C:C	CATCAATGGAGCGTA:CATCAATGGAGCGTA	C:C	A:A
IR22IN2369	7	A:A	C:C	G:G	C:C	C:C	C:C	C:C	C:C	C:C	A:A	A:A	G:G	T:T	G:G	-:-	A:A	G:G	A:A	A:A	A:A	A:G	C:T	T:T	G:G	A:G	G:G	G:A	T:T	A:A	T:T	TCTCAGCACT:TCTCAGCACT	A:A	T:G	C:C	G:G	C:C	G:G	T:T	C:C	G:G	G:G	G:G	G:G	C:C	C:C	CATCAATGGAGCGTA:CATCAATGGAGCGTA	C:C	-:-
IR22IN2370	6	A:A	C:C	G:T	G:G	G:G	C:C	C:C	T:T	G:G	G:G	A:A	G:G	T:T	C:C	C:C	A:A	G:G	A:G	A:A	A:A	G:G	T:T	T:T	G:G	G:G	G:G	A:A	T:T	A:A	T:T	TCTCAGCACT:TCTCAGCACT	A:A	T:T	C:C	G:G	C:C	C:G	T:T	C:C	G:G	G:G	G:G	G:G	C:C	C:C	CATCAATGGAGCGTA:CATCAATGGAGCGTA	C:C	A:A
IR22IN2372	7	A:A	C:C	G:G	C:C	C:C	C:C	C:C	C:C	C:C	A:A	-:-	T:G	T:T	C:C	A:A	G:G	G:G	A:G	A:A	A:A	G:G	T:T	T:T	G:G	A:G	G:G	G:A	T:T	A:A	T:T	TCTCAGCACT:TCTCAGCACT	A:A	T:T	C:T	G:G	C:C	C:G	T:T	C:C	G:G	T:T	A:A	C:C	C:C	C:A	CATCAATGGAGCGTA:TTCATCAATGAGCGG	A:C	A:A
IR22IN2373	7	A:A	C:C	G:G	C:C	C:C	C:C	C:C	C:C	C:C	A:A	-:-	T:T	T:T	G:C	-:-	A:G	G:T	A:A	C:C	T:T	A:A	C:C	T:T	G:G	G:G	G:G	A:A	T:T	A:A	T:T	TCTCAGCACT:TCTCAGCACT	A:A	G:G	C:C	G:G	-:-	G:G	T:T	C:C	G:G	G:G	G:G	G:G	C:C	C:C	CATCAATGGAGCGTA:CATCAATGGAGCGTA	C:C	A:A
IR22IN2374	7	A:A	C:C	G:G	C:C	C:C	C:C	C:C	C:C	C:C	A:A	A:A	T:T	T:T	G:G	-:-	A:A	G:G	G:G	A:A	A:A	G:G	T:T	T:T	-:-	A:A	G:G	G:G	T:T	A:A	T:T	TCTCAGCACT:TCTCAGCACT	A:A	T:T	C:C	G:G	C:C	C:C	T:T	C:C	G:G	G:G	G:G	G:G	C:C	C:C	CATCAATGGAGCGTA:CATCAATGGAGCGTA	C:C	-:-
IR22IN2375	10	G:G	T:T	T:T	G:G	G:G	C:C	C:C	C:C	C:C	A:A	A:A	T:T	T:T	C:C	-:-	G:G	T:T	A:A	C:C	A:A	A:A	T:T	T:T	G:G	A:A	G:G	G:G	C:C	A:A	T:T	CTCAGCACTC:CTCAGCACTC	A:A	T:T	T:T	G:G	C:C	G:G	T:T	T:T	G:G	G:G	G:G	G:G	C:C	C:C	CATCAATGGAGCGTA:CATCAATGGAGCGTA	C:C	A:A
[truncated: 1,046 more columns]
