# Supplementary material for: Unveiling genetic basis of seedling emergence from deep soil depth under dry direct- seeded conditions in rice (Oryza sativa L.)
Source: Front Plant Sci. 2025 Jan 29;15:1512234. doi: 10.3389/fpls.2024.1512234 (PMC11814172; doi:10.3389/fpls.2024.1512234)
Supplement: Supplementary file 3 [file Table3.xlsx]

## Sheet: qDE1.1
Locus ID	Transcript ID	Description	Position	RAP-DB Gene Symbol Synonym(s)	CGSNL Gene Symbol	Oryzabase Gene Symbol Synonym(s)	RAP-DB Gene Name Synonym(s)	CGSNL Gene Name	Oryzabase Gene Name Synonym(s)	Gene Ontology (GO)	Plant Ontology (PO)	Trait Ontology (TO)	Functional domain (InterPro)
Os01g0201200	Os01t0201200-01	Similar to Protein kinase. (Os01t0201200-01)	chr01:5510522..5514454(- strand)							Biological Process: protein phosphorylation (GO:0006468) | Molecular Function: ATP binding (GO:0005524) | Molecular Function: protein kinase activity (GO:0004672)			Protein kinase domain (IPR000719) | Protein kinase-like domain superfamily (IPR011009) | Serine-threonine/tyrosine-protein kinase, catalytic domain (IPR001245) | Serine/threonine-protein kinase (IPR050167) | Serine/threonine-protein kinase, active site (IPR008271)
Os01g0201250	Os01t0201250-00	Similar to DNA-binding WRKY. (Os01t0201250-00)	chr01:5529876..5531014(- strand)										VQ (IPR008889) | VQ motif-containing protein 4/11/13/19/31/33 (IPR039611)
Os01g0201275	Os01t0201275-00	Conserved hypothetical protein. (Os01t0201275-00)	chr01:5530408..5531111(+ strand)		DH	D-h(t)*, Dwf43, D-h		DOMINANT DWARF	Dominant dwarf		inflorescence (PO:0009049) | stem (PO:0009047)	seed size (TO:0000391) | grain shape (TO:0002730) | grain size (TO:0000397) | panicle length (TO:0000040) | plant height (TO:0000207) | internode length (TO:0000145) | stem length (TO:0000576) | gibberellic acid sensitivity (TO:0000166) | brown rice shape (TO:0000287)
Os01g0201300	Os01t0201300-00	Non-protein coding transcript. (Os01t0201300-00)	chr01:5533238..5534034(+ strand)
Os01g0201400	Os01t0201400-01	Rapid alkalinization factor, Essential for pollen tube growth (Os01t0201400-01)	chr01:5540631..5541520(- strand)	OsRALF17	RALF3	OsRALF-3, OsRALF3, RALF-3	Rapid alkalinization factor 17	RAPID ALKALIZATION FACTOR 3	Rapid alkalization factor 3		inflorescence (PO:0009049)		Rapid ALkalinization Factor (IPR008801)
Os01g0201500	Os01t0201500-00	Similar to early nodulin 20. (Os01t0201500-00)	chr01:5543648..5544544(- strand)		ENODL2	OsENODL2		EARLY NODULIN LIKE PROTEIN 2	early nodulin-like protein 2				Cupredoxin (IPR008972)
Os01g0201600	Os01t0201600-01	GA-regulated growth and development (Os01t0201600-01)	chr01:5549651..5551003(- strand)	OsGAE1	GAE1	OsGAE1	GA-enhanced gene 1	GA-ENHANCED GENE 1	gibberellin-regulated gene, GA-enhanced gene 1		leaf (PO:0025034) | plant callus (PO:0005052) | shoot apical meristem (PO:0020148) | leaf sheath (PO:0020104)	gibberellic acid sensitivity (TO:0000166) | growth and development trait (TO:0000357) | plant height (TO:0000207)	Protodermal factor 1 (IPR039923)
Os01g0201700	Os01t0201700-01,Os01t0201700-02	Similar to M23 protein (Fragment). (Os01t0201700-01);Transcription factor, Floral organ development, Lodicule development, Stamen specification, Floral meristem determinacy, Male reproductive development (Os01t0201700-02)	chr01:5559532..5568924(- strand)	RAG, MADS3, OsMADS3, OsMADS3(t), RMADS222, RAG1	RAG	MADS3, OsMADS3, OsMADS3(t), RMADS222, RAG1, rf3	RICE AGAMOUS, MADS box gene3, MADS-box transcription factor 3, Protein AGAMOUS-like	RICE AGAMOUS	MADS box gene3, MADS-box transcription factor 3, Protein AGAMOUS-like, fertility restoration 3	Biological Process: positive regulation of transcription by RNA polymerase II (GO:0045944) | Biological Process: regulation of DNA-templated transcription (GO:0006355) | Cellular Component: nucleus (GO:0005634) | Molecular Function: DNA binding (GO:0003677) | Molecular Function: DNA-binding transcription factor activity (GO:0003700) | Molecular Function: protein dimerization activity (GO:0046983)…	inflorescence development stage (PO:0001083) | lodicule development stage (PO:0001049) | stamen (PO:0009029) | lodicule (PO:0009036) | anther development stage (PO:0001004) | flower development stage (PO:0007615)	stamen anatomy and morphology trait (TO:0000215) | flower development trait (TO:0000622) | lodicule development trait (TO:0006023) | lodicule anatomy and morphology trait (TO:0006009) | inflorescence development trait (TO:0000621)	MADS MEF2-like (IPR033896) | MADS-box/MEF2 Transcription Factor (IPR050142) | Transcription factor, K-box (IPR002487) | Transcription factor, MADS-box (IPR002100) | Transcription factor, MADS-box superfamily (IPR036879)
Os01g0201750	Os01t0201750-01	Non-protein coding transcript. (Os01t0201750-01)	chr01:5568902..5572385(+ strand)
Os01g0201800	Os01t0201800-00	Hypothetical conserved gene. (Os01t0201800-00)	chr01:5579959..5585078(- strand)
Os01g0201850	Os01t0201850-01	Hypothetical conserved gene. (Os01t0201850-01)	chr01:5581650..5588943(+ strand)
Os01g0201900	Os01t0201900-01	Conserved hypothetical protein. (Os01t0201900-01)	chr01:5591697..5596237(- strand)		NIP1;5	OsNIP1;5, NIP1-5		NOD26 LIKE INTRINSIC PROTEIN 1;5	Aquaporin NIP1-5, NOD26-like intrinsic protein 1-5
Os01g0202000	Os01t0202000-00		chr01:5600424..5600999(+ strand)		DEFL35	OsDEFL35		DEFENSIN-LIKE 35	defensin-like 35
Os01g0202500	Os01t0202500-01	Similar to B-box zinc finger family protein. (Os01t0202500-01)	chr01:5639835..5641475(+ strand)			OsBBX1, OsDBB3c, BBX1, DBB3c			B-box-containing protein 1, DOUBLE B-BOX zinc finger gene 3c, DOUBLE B-BOX 3c	Molecular Function: zinc ion binding (GO:0008270)	shoot system (PO:0009006) | leaf (PO:0025034) | flowering stage (PO:0007616) | leaf sheath (PO:0020104) | seed (PO:0009010)	salt tolerance (TO:0006001) | jasmonic acid sensitivity (TO:0000172) | iron sensitivity (TO:0000224) | drought tolerance (TO:0000276) | cold tolerance (TO:0000303) | gibberellic acid sensitivity (TO:0000166)	B-box zinc finger domain-containing protein (IPR051979) | B-box-type zinc finger (IPR000315) | CONSTANS-like, B-box-type 1 zinc finger (IPR049808)
Os01g0202601	Os01t0202601-00	Conserved hypothetical protein. (Os01t0202601-00)	chr01:5645689..5646994(+ strand)										Metallo-dependent phosphatase-like (IPR029052)
Os01g0202700	Os01t0202700-00	Similar to Flowering locus T3. (Os01t0202700-00)	chr01:5652593..5655352(+ strand)		FTL8	FT-L 8, OsFTL8		FLOWERING TIME LIKE GENE 8	FT-like gene 8			jasmonic acid sensitivity (TO:0000172)	PEBP-like superfamily (IPR036610) | Phosphatidylethanolamine-binding protein (IPR008914) | Phosphatidylethanolamine-binding protein, eukaryotic (IPR035810)
Os01g0202800	Os01t0202800-01	Nodulin 26-like intrinsic protein 1;2, Mediation of internal aluminum detoxification, Aluminum tolerance (Os01t0202800-01)	chr01:5663323..5668903(- strand)	OsNIP1;2	NIP1;2	OsNIP1;2, NIP1-2, OsNIP1.2, NIP1.2	nodulin 26-like intrinsic protein 1;2	NOD26 LIKE INTRINSIC PROTEIN 1;2	Aquaporin NIP1-2, NOD26-like intrinsic protein 1-2	Biological Process: transmembrane transport (GO:0055085) | Cellular Component: membrane (GO:0016020) | Molecular Function: channel activity (GO:0015267)		aluminum sensitivity (TO:0000354) | mineral and ion content related trait (TO:0000465)	Aquaporin transporter (IPR034294) | Aquaporin-like (IPR023271) | Major intrinsic protein (IPR000425) | Major intrinsic protein, conserved site (IPR022357)
Os01g0203000	Os01t0203000-01	BZR1, transcriptional repressor family protein. (Os01t0203000-01)	chr01:5669291..5671467(- strand)		BZR2	OsBZR2, OsBES1-2, BES1-2		BRASSINAZOLE RESISTANT 2	BRASSINAZOLE-RESISTANT2, BRI1-EMSSUPPRESSOR1-2, BRI1-EMSSUPPRESSOR 1-2	Biological Process: brassinosteroid mediated signaling pathway (GO:0009742) | Biological Process: DNA-templated transcription (GO:0006351) | Molecular Function: DNA-binding transcription factor activity (GO:0003700)	inflorescence emergence stage (PO:0007041) | whole plant fruit formation stage (PO:0007042) | flowering stage (PO:0007616) | 2 formation of axillary shoot stage (PO:0007073) | stem elongation stage (PO:0007089) | booting stage (PO:0007014) | whole plant fruit ripening stage (PO:0007010) | 0 seed germination stage (PO:0007057) | 1 main shoot growth stage (PO:0007112)	salt tolerance (TO:0006001) | cold tolerance (TO:0000303) | osmotic response sensitivity (TO:0000095) | drought tolerance (TO:0000276) | heat tolerance (TO:0000259)	BES1/BZR1 plant transcription factor, N-terminal (IPR008540) | BZR family (IPR033264)
Os01g0203300	Os01t0203300-01	Conserved hypothetical protein. (Os01t0203300-01)	chr01:5675669..5679548(- strand)
Os01g0203400	Os01t0203400-01	Hypothetical protein. (Os01t0203400-01)	chr01:5685594..5686401(+ strand)		CEP8	OsCEP7, CEP7, OsCEP8, OsCEP1, CEP1		C-TERMINALLY ENCODED PEPTIDE 8	C-terminally encoded peptide 1		shoot system (PO:0009006)	drought tolerance (TO:0000276) | salt tolerance (TO:0006001) | cold tolerance (TO:0000303)
Os01g0203600	Os01t0203600-00		chr01:5693664..5693990(- strand)
Os01g0203700	Os01t0203700-00		chr01:5695273..5695584(- strand)
Os01g0203800	Os01t0203800-01,Os01t0203800-02	Protein of unknown function DUF641, plant domain containing protein. (Os01t0203800-01);Protein of unknown function DUF641, plant domain containing protein. (Os01t0203800-02)	chr01:5699652..5707756(- strand)							Biological Process: negative gravitropism (GO:0009959) | Biological Process: response to red or far red light (GO:0009639)			Domain of unknown function DUF641, plant (IPR006943) | Protein gravitropic in the light 1-like (IPR040225)
Os01g0203900	Os01t0203900-00	Hypothetical protein. (Os01t0203900-00)	chr01:5699710..5701591(+ strand)
Os01g0204000	Os01t0204000-01,Os01t0204000-02	DNA polymerase subunit Cdc27 domain containing protein. (Os01t0204000-01);Hypothetical conserved gene. (Os01t0204000-02)	chr01:5718902..5724184(- strand)							Biological Process: DNA replication (GO:0006260) | Cellular Component: delta DNA polymerase complex (GO:0043625) | Cellular Component: nucleus (GO:0005634)			DNA polymerase delta subunit 3 (IPR019038) | DNA polymerase delta subunit 3 superfamily (IPR041913)
Os01g0204300	Os01t0204300-01	Lectin receptor-like kinase, Positive regulation of plant height by controlling internode elongation (Os01t0204300-01)	chr01:5731513..5734532(+ strand)	OsSRK1	SRK1	OsSRK1				Biological Process: protein phosphorylation (GO:0006468) | Molecular Function: ATP binding (GO:0005524) | Molecular Function: protein kinase activity (GO:0004672) | Molecular Function: protein serine/threonine kinase activity (GO:0004674)	stem internode (PO:0020142) | stem (PO:0009047)	internode length (TO:0000145) | plant height (TO:0000207)	Bulb-type lectin domain (IPR001480) | Bulb-type lectin domain superfamily (IPR036426) | G-type lectin S-receptor-like kinases and EP1-like glycoproteins (IPR051343) | Protein kinase domain (IPR000719) | Protein kinase, ATP binding site (IPR017441) | Protein kinase-like domain superfamily (IPR011009) | S-receptor-like serine/threonine-protein kinase (IPR024171) | Serine/threonine-protein kinase, a…
Os01g0204600	Os01t0204600-00		chr01:5748869..5749270(- strand)
Os01g0204800	Os01t0204800-00		chr01:5750703..5751035(- strand)
Os01g0204900	Os01t0204900-00		chr01:5757491..5758607(- strand)
Os01g0205000	Os01t0205000-00		chr01:5759818..5760234(- strand)
Os01g0205100	Os01t0205100-01	WD40 repeat-like domain containing protein. (Os01t0205100-01)	chr01:5760486..5764602(+ strand)			OsWD40-8				Molecular Function: protein binding (GO:0005515)			WD40 repeat (IPR001680) | WD40-repeat-containing domain superfamily (IPR036322) | WD40/YVTN repeat-like-containing domain superfamily (IPR015943)
Os01g0205200	Os01t0205200-01	Pentatricopeptide repeat domain containing protein. (Os01t0205200-01)	chr01:5764652..5766659(- strand)							Biological Process: RNA modification (GO:0009451) | Molecular Function: protein binding (GO:0005515) | Molecular Function: RNA binding (GO:0003723) | Molecular Function: zinc ion binding (GO:0008270)			DYW domain (IPR032867) | E motif (IPR046848) | Pentatricopeptide repeat (IPR002885) | Pentatricopeptide repeat-containing protein At1g15510-like (IPR045215) | Tetratricopeptide-like helical domain superfamily (IPR011990)
Os01g0205300	Os01t0205300-00	Similar to rho termination factor, N-terminal domain containing protein. (Os01t0205300-00)	chr01:5768175..5769203(+ strand)							Biological Process: DNA-templated transcription termination (GO:0006353)			Rho termination factor, N-terminal (IPR011112) | SAP domain superfamily (IPR036361)
Os01g0205401	Os01t0205401-00	Non-protein coding transcript. (Os01t0205401-00)	chr01:5769842..5769914(+ strand)
Os01g0205500	Os01t0205500-01	Similar to 60S ribosomal protein L11-2 (L16). Splice isoform 2. (Os01t0205500-01)	chr01:5770062..5772270(+ strand)						Ribosomal protein L11e	Biological Process: translation (GO:0006412) | Cellular Component: ribosome (GO:0005840) | Molecular Function: structural constituent of ribosome (GO:0003735)			Large ribosomal subunit protein uL5 (IPR002132) | Large ribosomal subunit protein uL5 domain superfamily (IPR022803) | Large ribosomal subunit protein uL5, C-terminal (IPR031309) | Large ribosomal subunit protein uL5, conserved site (IPR020929) | Large ribosomal subunit protein uL5, N-terminal (IPR031310)
Os01g0205550	Os01t0205550-00	Non-protein coding transcript. (Os01t0205550-00)	chr01:5770252..5772046(- strand)
Os01g0205600	Os01t0205600-01	Crotonase, core domain containing protein. (Os01t0205600-01)	chr01:5773300..5774176(+ strand)										ClpP/crotonase-like domain superfamily (IPR029045) | Enoyl-CoA hydratase/isomerase (IPR001753)
Os01g0205700	Os01t0205700-01	Orthologue of Arabidopsis brassinosteroid insensitive 2 (BIN2), GSK3/SHAGGY-like protein kinase, Negative regulation of brassinosteroid (BR)-signaling, Response to abiotic stresses (Os01t0205700-01)	chr01:5774293..5778466(- strand)	OsGSK1	GSK1	Os GSK1, OsGSK1, OsSK21/OsGSK1, OsSK21, SK21	glycogen synthase kinase3-like gene 1	GSK3-LIKE KINASE 1	GSK3/SHAGGY-Like Kinase 1, glycogen synthase kinase3-like gene 1, GSK3/SHAGGY-Like Kinase 21, GSK3-like Kinase 1	Biological Process: protein phosphorylation (GO:0006468) | Molecular Function: ATP binding (GO:0005524) | Molecular Function: protein kinase activity (GO:0004672)		relative yield (TO:0000153) | brassinosteroid sensitivity (TO:0002677) | plant height (TO:0000207) | cold tolerance (TO:0000303) | salt tolerance (TO:0006001) | drought tolerance (TO:0000276)	Glycogen synthase kinase 3, catalytic domain (IPR039192) | Glycogen Synthase Kinase-3 (IPR050591) | Protein kinase domain (IPR000719) | Protein kinase, ATP binding site (IPR017441) | Protein kinase-like domain superfamily (IPR011009) | Serine/threonine-protein kinase, active site (IPR008271)
Os01g0205800	Os01t0205800-00	Non-protein coding transcript. (Os01t0205800-00)	chr01:5774960..5778040(+ strand)
Os01g0205900	Os01t0205900-01,Os01t0205900-02	Similar to Class III peroxidase GvPx2b (Fragment). (Os01t0205900-01);Similar to Class III peroxidase GvPx2b (Fragment). (Os01t0205900-02)	chr01:5789333..5790753(+ strand)			prx2			class III peroxidase 2	Biological Process: hydrogen peroxide catabolic process (GO:0042744) | Biological Process: response to oxidative stress (GO:0006979) | Molecular Function: heme binding (GO:0020037) | Molecular Function: peroxidase activity (GO:0004601)			Haem peroxidase (IPR002016) | Haem peroxidase superfamily (IPR010255) | Peroxidase, active site (IPR019794) | Peroxidases heam-ligand binding site (IPR019793) | Plant peroxidase (IPR000823) | Secretory peroxidase (IPR033905)
Os01g0206200	Os01t0206200-01	Conserved hypothetical protein. (Os01t0206200-01)	chr01:5794832..5797674(- strand)
Os01g0206300	Os01t0206300-00	Similar to CBL-interacting protein kinase 18. (Os01t0206300-00)	chr01:5799607..5801142(+ strand)		CIPK13	OsCIPK13, OsSnRK3.1, SnRK3.1		CALCINEURIN B-LIKE PROTEIN-INTERACTING PROTEIN KINASE 13	Putative CBL-interacting protein kinase 13, Sucrose nonfermenting-1-related protein kinase 3.1	Biological Process: protein phosphorylation (GO:0006468) | Biological Process: signal transduction (GO:0007165) | Molecular Function: ATP binding (GO:0005524) | Molecular Function: protein kinase activity (GO:0004672)			NAF domain (IPR004041) | NAF/FISL domain (IPR018451) | Protein kinase domain (IPR000719) | Protein kinase, ATP binding site (IPR017441) | Protein kinase-like domain superfamily (IPR011009) | Serine/threonine-protein kinase, active site (IPR008271)
Os01g0206600	Os01t0206600-01	Conserved hypothetical protein. (Os01t0206600-01)	chr01:5807990..5808568(+ strand)
Os01g0206650	Os01t0206650-00	Hypothetical protein. (Os01t0206650-00)	chr01:5809141..5811560(+ strand)
Os01g0206700	Os01t0206700-01,Os01t0206700-02,Os01t0206700-03	Similar to Serine/threonine protein kinase (CBL-interacting protein kinase 20). (Os01t0206700-01);Similar to cDNA clone:J013031K24, full insert sequence. (Os01t0206700-02);Similar to Serine/threonine protein kinase (CBL-interacting protein kinase 20). (Os01t0206700-03)	chr01:5809589..5811510(- strand)		CIPK05	OsCIPK05, CIPK5, OsCIPK5, OsSTA7, OsSnRK3.2, SnRK3.2		CALCINEURIN B-LIKE PROTEIN-INTERACTING PROTEIN KINASE 5	CBL-interacting protein kinase 5, Sucrose nonfermenting-1-related protein kinase 3.2	Biological Process: protein phosphorylation (GO:0006468) | Biological Process: signal transduction (GO:0007165) | Molecular Function: ATP binding (GO:0005524) | Molecular Function: protein kinase activity (GO:0004672)	anther (PO:0009066)	bacterial leaf streak disease resistance (TO:0000203) | flooding related trait (TO:0000114) | cold tolerance (TO:0000303)	NAF domain (IPR004041) | NAF/FISL domain (IPR018451) | Protein kinase domain (IPR000719) | Protein kinase, ATP binding site (IPR017441) | Protein kinase-like domain superfamily (IPR011009) | Serine/threonine-protein kinase, active site (IPR008271)
Os01g0206800	Os01t0206800-01	LRR-receptor-like kinase (LRR-RLK) family protein (Os01t0206800-01)	chr01:5814827..5819207(- strand)							Biological Process: protein phosphorylation (GO:0006468) | Molecular Function: ATP binding (GO:0005524) | Molecular Function: protein binding (GO:0005515) | Molecular Function: protein kinase activity (GO:0004672)			Leucine-rich repeat (IPR001611) | Leucine-rich repeat domain superfamily (IPR032675) | Leucine-rich repeat-containing N-terminal, plant-type (IPR013210) | Protein kinase domain (IPR000719) | Protein kinase-like domain superfamily (IPR011009) | Serine-threonine/tyrosine-protein kinase, catalytic domain (IPR001245)
Os01g0207001	Os01t0207001-00	Hypothetical protein. (Os01t0207001-00)	chr01:5815059..5819001(+ strand)
Os01g0207200	Os01t0207200-01	Similar to Peptide-N4-(N-acetyl-beta-glucosaminyl)asparagine amidase A (EC 3.5.1.52) (PNGase A) (Glycopeptide N-glycosidase) (N-glycanase) [Contains: Peptide-N4-(N-acetyl-beta-glucosaminyl)asparagine amidase A light chain (PNGase A small chain) (PNGase A subunit B); Peptide-N4- (N-acetyl-beta-glucosaminyl)asparagine amidase A heavy chain (PNGase A large chain) (PNGase A subunit A)]. (Os01t0207200…	chr01:5828556..5830828(- strand)										Peptide-N4-(N-acetyl-beta-glucosaminyl)asparagine amidase A (IPR021102)
Os01g0207300	Os01t0207300-00	Similar to S-adenosylmethionine synthetase 1 (EC 2.5.1.6) (Methionine adenosyltransferase 1) (AdoMet synthetase 1). Splice isoform 2. (Os01t0207300-00)	chr01:5833613..5834107(- strand)							Biological Process: S-adenosylmethionine biosynthetic process (GO:0006556) | Molecular Function: ATP binding (GO:0005524) | Molecular Function: methionine adenosyltransferase activity (GO:0004478)			S-adenosylmethionine synthetase (IPR002133) | S-adenosylmethionine synthetase superfamily (IPR022636) | S-adenosylmethionine synthetase, central domain (IPR022629) | S-adenosylmethionine synthetase, conserved site (IPR022631) | S-adenosylmethionine synthetase, N-terminal (IPR022628)
Os01g0207400	Os01t0207400-01	Similar to peptide-N4-asparagine amidase A. (Os01t0207400-01)	chr01:5837660..5838639(- strand)										Peptide-N4-(N-acetyl-beta-glucosaminyl)asparagine amidase A (IPR021102)
Os01g0207500	Os01t0207500-01	Hypothetical protein. (Os01t0207500-01)	chr01:5841728..5843767(+ strand)
Os01g0207600	Os01t0207600-00	Similar to peptide-N4-asparagine amidase A. (Os01t0207600-00)	chr01:5841736..5843671(- strand)										Peptide-N4-(N-acetyl-beta-glucosaminyl)asparagine amidase A (IPR021102)
Os01g0207700	Os01t0207700-00	Drug/metabolite transporter domain containing protein. (Os01t0207700-00)	chr01:5848166..5848945(+ strand)		UMAMIT2	OsUMAMIT2		USUALLY MULTIPLE ACIDS MOVE IN AND OUT TRANSPORTER 2	Usually Multiple Acids Move In and out Transporter 2	Cellular Component: membrane (GO:0016020) | Molecular Function: transmembrane transporter activity (GO:0022857)			EamA domain (IPR000620) | WAT1-related protein (IPR030184)
Os01g0207900	Os01t0207900-00	Similar to nodulin-like protein. (Os01t0207900-00)	chr01:5856444..5857920(+ strand)		UMAMIT3	OsUMAMIT3		USUALLY MULTIPLE ACIDS MOVE IN AND OUT TRANSPORTER 3	Usually Multiple Acids Move In and out Transporter 3	Cellular Component: membrane (GO:0016020) | Molecular Function: transmembrane transporter activity (GO:0022857)			EamA domain (IPR000620) | WAT1-related protein (IPR030184)
Os01g0208000	Os01t0208000-01	Protein of unknown function DUF6, transmembrane domain containing protein. (Os01t0208000-01)	chr01:5862946..5863577(+ strand)		UMAMIT4	OsUMAMIT4		USUALLY MULTIPLE ACIDS MOVE IN AND OUT TRANSPORTER 4	Usually Multiple Acids Move In and out Transporter 4	Cellular Component: membrane (GO:0016020) | Molecular Function: transmembrane transporter activity (GO:0022857)			EamA domain (IPR000620) | WAT1-related protein (IPR030184)
Os01g0208200	Os01t0208200-00		chr01:5867248..5867688(+ strand)
Os01g0208400	Os01t0208400-01	Similar to peptide-N4-asparagine amidase A. (Os01t0208400-01)	chr01:5875794..5877849(- strand)										Peptide-N4-(N-acetyl-beta-glucosaminyl)asparagine amidase A (IPR021102)
Os01g0208600	Os01t0208600-01,Os01t0208600-02,Os01t0208600-03	SCAR-like protein 2, Component of the suppressor of cAMP receptor/Wiskott-Aldrich syndrome protein family verprolin-homologous (SCAR/WAVE) complex, Actin organization, Panicle development, Regulation of water loss (Os01t0208600-01);Actin-binding WH2 domain containing protein. (Os01t0208600-02);Actin-binding WH2 domain containing protein. (Os01t0208600-03)	chr01:5890605..5898224(+ strand)	ES1, TUT1, OsSCAR1, SCAR1, TUT1/OsSCAR1	ES1	TUT1, OsSCAR1, SCAR1, TUT1/OsSCAR1, OsSCAR2, SCAR2	EARLY SENESCENCE 1, early senescence 1, SCAR-like protein 2, suppressor of cAMP receptor 1	EARLY SENESCENCE 1	early senescence 1, SCAR-like protein 2, suppressor of cAMP receptor 1, TUTOU1, TOTOU1	Biological Process: actin cytoskeleton organization (GO:0030036) | Cellular Component: cytoskeleton (GO:0005856) | Molecular Function: actin binding (GO:0003779)	inflorescence development stage (PO:0001083) | pollen development stage (PO:0001007) | anther development stage (PO:0001004)	leaf senescence (TO:0000249) | abscisic acid sensitivity (TO:0000615) | stomatal frequency (TO:0000566) | filled grain number (TO:0000447) | lodging incidence (TO:0000068) | stem strength (TO:0000051) | bacterial leaf streak disease resistance (TO:0000203) | pollen abortion type (TO:0000218) | seed size (TO:0000391) | pollen fertility (TO:0000421) | transpiration rate (TO:0001018) | stomatal cond…	SCAR/WAVE family (IPR028288) | WH2 domain (IPR003124)
Os01g0208700	Os01t0208700-01	Phosphoenolpyruvate carboxylase, Ammonium assimilation (Os01t0208700-01)	chr01:5899561..5909560(+ strand)	Osppc4	PPC4	PEPC-2, Osppc4, ppc4	Phosphoenolpyruvate carboxylase 4	PHOSPHOENOLPYRUVATE CARBOXYLASE 4	PEP carboxylase 2, Phosphoenolpyruvate carboxylase 2, phosphoenolpyruvate carboxylase 4, PEPCase 4	Biological Process: carbon fixation (GO:0015977) | Biological Process: tricarboxylic acid cycle (GO:0006099) | Molecular Function: catalytic activity (GO:0003824) | Molecular Function: phosphoenolpyruvate carboxylase activity (GO:0008964)		nitrogen sensitivity (TO:0000011)	Phosphoenolpyruvate carboxylase (IPR021135) | Phosphoenolpyruvate carboxylase, bacterial/plant-type (IPR022805) | Phosphoenolpyruvate carboxylase, His active site (IPR033129) | Phosphoenolpyruvate carboxylase, Lys active site (IPR018129) | Pyruvate/Phosphoenolpyruvate kinase-like domain superfamily (IPR015813)
Os01g0208800	Os01t0208800-01	Similar to Phosphoenolpyruvate carboxylase (Fragment). (Os01t0208800-01)	chr01:5907081..5908615(- strand)
Os01g0209000	Os01t0209000-01,Os01t0209000-02	Alg9-like mannosyltransferase family protein. (Os01t0209000-01);Alg9-like mannosyltransferase family protein. (Os01t0209000-02)	chr01:5911506..5916779(+ strand)							Molecular Function: glycosyltransferase activity (GO:0016757)			GPI mannosyltransferase (IPR005599)
Os01g0209150	Os01t0209150-01	Hypothetical gene. (Os01t0209150-01)	chr01:5920696..5921382(- strand)
Os01g0209151	Os01t0209151-00		chr01:5920910..5921185(+ strand)
Os01g0209200	Os01t0209200-01	Similar to 14-3-3 protein 7. (Os01t0209200-01)	chr01:5921759..5934109(+ strand)		GF14G	GF14g, OsGF14g, 14-3-3g		G-BOX FACTOR 14-3-3G PROTEIN	G-box factor 14-3-3g protein			salt tolerance (TO:0006001) | drought tolerance (TO:0000276) | abscisic acid sensitivity (TO:0000615) | cold tolerance (TO:0000303)	14-3-3 domain (IPR023410) | 14-3-3 domain superfamily (IPR036815) | 14-3-3 protein (IPR000308)
Os01g0209300	Os01t0209300-00	Non-protein coding transcript. (Os01t0209300-00)	chr01:5932028..5933355(- strand)
Os01g0209400	Os01t0209400-01	Nucleotide-binding, alpha-beta plait domain containing protein. (Os01t0209400-01)	chr01:5934586..5939516(- strand)							Molecular Function: nucleic acid binding (GO:0003676) | Molecular Function: RNA binding (GO:0003723)			Ataxin-2, C-terminal (IPR009818) | CID8-like protein, RNA recognition motif 1 (IPR034823) | CID8-like protein, RNA recognition motif 2 (IPR034825) | Nucleotide-binding alpha-beta plait domain superfamily (IPR012677) | RNA recognition motif domain (IPR000504) | RNA-binding domain superfamily (IPR035979)
Os01g0209500	Os01t0209500-01	Zinc finger, RING-type domain containing protein. (Os01t0209500-01)	chr01:5945633..5954315(- strand)							Cellular Component: CCR4-NOT complex (GO:0030014) | Molecular Function: ubiquitin-protein transferase activity (GO:0004842)			CCR4-NOT transcription complex subunit 4 (IPR039780) | NOT4, modified RING finger, HC subclass (C4C4-type) (IPR039515) | Zinc finger, RING-type (IPR001841) | Zinc finger, RING/FYVE/PHD-type (IPR013083)
Os01g0209566	Os01t0209566-00	Hypothetical protein. (Os01t0209566-00)	chr01:5945746..5946990(+ strand)
Os01g0209632	Os01t0209632-00		chr01:5957821..5958141(+ strand)
Os01g0209700	Os01t0209700-01	Gibberellin 2-oxidase 7, GA catabolism (Os01t0209700-01)	chr01:5968819..5972489(- strand)	GA2ox7	GA2OX7	OsGA2ox7	GA 2-oxidase 7, gibberellin 2-oxidase 7	GIBBERELLIN 2-OXIDASE 7	GA 2-oxidase 7			plant height (TO:0000207) | jasmonic acid sensitivity (TO:0000172) | gibberellic acid content (TO:0002675) | growth and development trait (TO:0000357)	Iron/ascorbate-dependent oxidoreductase (IPR050231) | Isopenicillin N synthase-like superfamily (IPR027443) | Isopenicillin N synthase-like, Fe(2+) 2OG dioxygenase domain (IPR044861) | Non-haem dioxygenase N-terminal domain (IPR026992) | Oxoglutarate/iron-dependent dioxygenase (IPR005123)
Os01g0209750	Os01t0209750-00	Hypothetical protein. (Os01t0209750-00)	chr01:5969790..5972419(+ strand)
Os01g0209800	Os01t0209800-01,Os01t0209800-02	Similar to Cationic amino acid transporter (Fragment). (Os01t0209800-01);Similar to Cationic amino acid transporter (Fragment). (Os01t0209800-02)	chr01:5983626..5985875(- strand)			OsCAT1			cationic amino acid transporter 1	Biological Process: transmembrane transport (GO:0055085) | Cellular Component: membrane (GO:0016020) | Molecular Function: transmembrane transporter activity (GO:0022857)			Amino acid/polyamine transporter I (IPR002293) | Cationic amino acid transporter, C-terminal (IPR029485)
Os01g0209901	Os01t0209901-00	Hypothetical protein. (Os01t0209901-00)	chr01:5983849..5985803(+ strand)
Os01g0210000	Os01t0210000-00		chr01:5990920..5991300(+ strand)
Os01g0210100	Os01t0210100-00		chr01:5994058..5994459(- strand)
Os01g0210200	Os01t0210200-00	Similar to Myb-like DNA-binding domain containing protein, expressed. (Os01t0210200-00)	chr01:6000333..6000920(- strand)		MSL01	OsMSL01, MSL1		MYB/SANT-LIKE 1	Myb/SANT-LIKE 1		leaf sheath (PO:0020104) | leaf (PO:0025034)	abscisic acid sensitivity (TO:0000615) | drought tolerance (TO:0000276) | salt tolerance (TO:0006001) | light intensity sensitivity (TO:0000460)	Homeobox-like domain superfamily (IPR009057) | Myb domain (IPR017930) | MYB Transcription Factors (IPR050560) | SANT/Myb domain (IPR001005)
Os01g0210300	Os01t0210300-01	Conserved hypothetical protein. (Os01t0210300-01)	chr01:6003524..6004869(+ strand)
Os01g0210400	Os01t0210400-01	Ortholog of Arabidopsis TOD1, Golgi-localized alkaline ceramidase, Pollen tube growth (Os01t0210400-01)	chr01:6005040..6007163(- strand)	OsTOD1	TOD1	OsTOD1	Turgor regulation defect 1	TURGOR REGULATION DEFECT 1	Turgor regulation defect 1		pollen (PO:0025281) | pollen tube cell (PO:0025195)		Alkaline ceramidase TOD1/Probable hexosyltransferase MUCI70 (IPR006852) | TOD1/MUCI70, glycosyltransferase-like domain (IPR048354)
Os01g0210500	Os01t0210500-01	Similar to SOUL-like protein. (Os01t0210500-01)	chr01:6007921..6009027(- strand)										Regulatory factor, effector binding domain superfamily (IPR011256) | SOUL haem-binding protein (IPR006917)
Os01g0210550	Os01t0210550-00	Hypothetical gene. (Os01t0210550-00)	chr01:6008725..6009183(+ strand)
Os01g0210600	Os01t0210600-02	Protein of unknown function DUF538 family protein. (Os01t0210600-02)	chr01:6010862..6011818(- strand)										At5g01610-like superfamily (IPR036758) | Protein of unknown function DUF538 (IPR007493)
Os01g0210650	Os01t0210650-00		chr01:6012786..6014799(+ strand)
Os01g0210700	Os01t0210700-01,Os01t0210700-02	Similar to Potassium channel (Fragment). (Os01t0210700-01);Inward rectifying shaker-like potassium channel (Os01t0210700-02)	chr01:6017742..6022156(- strand)	KAT2, OsKAT2	KAT2	OsKAT2	SHAKER POTASSIUM CHANNEL 2, shaker potassium channel OsKAT2	SHAKER POTASSIUM CHANNEL 2	shaker potassium channel OsKAT2	Biological Process: monoatomic ion transport (GO:0006811) | Biological Process: potassium ion transport (GO:0006813) | Biological Process: transmembrane transport (GO:0055085) | Cellular Component: membrane (GO:0016020) | Molecular Function: monoatomic ion channel activity (GO:0005216) | Molecular Function: voltage-gated potassium channel activity (GO:0005249)	root (PO:0009005) | guard cell (PO:0000293)	salt tolerance (TO:0006001) | drought tolerance (TO:0000276)	Cyclic nucleotide-binding domain (IPR000595) | Cyclic nucleotide-binding domain superfamily (IPR018490) | Ion transport domain (IPR005821) | KHA domain (IPR021789) | Potassium channel KAT/AKT (IPR045319) | Potassium channel, voltage-dependent, EAG/ELK/ERG (IPR003938) | RmlC-like jelly roll fold (IPR014710)
Os01g0210750	Os01t0210750-00	Hypothetical protein. (Os01t0210750-00)	chr01:6017896..6022072(+ strand)
Os01g0210800	Os01t0210800-01	Conserved hypothetical protein. (Os01t0210800-01)	chr01:6025074..6029638(+ strand)
Os01g0210900	Os01t0210900-01	Cytochrome P450 family protein. (Os01t0210900-01)	chr01:6031025..6032833(- strand)							Molecular Function: heme binding (GO:0020037) | Molecular Function: iron ion binding (GO:0005506) | Molecular Function: monooxygenase activity (GO:0004497) | Molecular Function: oxidoreductase activity, acting on paired donors, with incorporation or reduction of molecular oxygen (GO:0016705)			Cytochrome P450 (IPR001128) | Cytochrome P450 superfamily (IPR036396) | Cytochrome P450, conserved site (IPR017972) | Cytochrome P450, E-class, group IV (IPR002403)
Os01g0211000	Os01t0211000-00	Cytochrome P450 family protein. (Os01t0211000-00)	chr01:6037454..6039022(- strand)							Molecular Function: heme binding (GO:0020037) | Molecular Function: iron ion binding (GO:0005506) | Molecular Function: monooxygenase activity (GO:0004497) | Molecular Function: oxidoreductase activity, acting on paired donors, with incorporation or reduction of molecular oxygen (GO:0016705)			Cytochrome P450 (IPR001128) | Cytochrome P450 superfamily (IPR036396) | Cytochrome P450, conserved site (IPR017972) | Cytochrome P450, E-class, group I (IPR002401)
Os01g0211200	Os01t0211200-00	Cytochrome P450 family protein. (Os01t0211200-00)	chr01:6057440..6058954(- strand)						Cytochrome P450 family protein	Molecular Function: heme binding (GO:0020037) | Molecular Function: iron ion binding (GO:0005506) | Molecular Function: monooxygenase activity (GO:0004497) | Molecular Function: oxidoreductase activity, acting on paired donors, with incorporation or reduction of molecular oxygen (GO:0016705)			Cytochrome P450 (IPR001128) | Cytochrome P450 superfamily (IPR036396) | Cytochrome P450, conserved site (IPR017972) | Cytochrome P450, E-class, group I (IPR002401)
Os01g0211400	Os01t0211400-00	Non-protein coding transcript. (Os01t0211400-00)	chr01:6063140..6063607(- strand)
Os01g0211600	Os01t0211600-01	Cytochrome P450 family protein. (Os01t0211600-01)	chr01:6076731..6078239(- strand)							Molecular Function: heme binding (GO:0020037) | Molecular Function: iron ion binding (GO:0005506) | Molecular Function: monooxygenase activity (GO:0004497) | Molecular Function: oxidoreductase activity, acting on paired donors, with incorporation or reduction of molecular oxygen (GO:0016705)			Cytochrome P450 (IPR001128) | Cytochrome P450 superfamily (IPR036396) | Cytochrome P450, conserved site (IPR017972) | Cytochrome P450, E-class, group IV (IPR002403)
Os01g0211800	Os01t0211800-01	Similar to VirE2-interacting protein VIP1. (Os01t0211800-01)	chr01:6094692..6096528(- strand)		BZIP2	OsbZIP02, OsbZIP2, OsSTA8		b-ZIP TRANSCRIPTION FACTOR 2	b-ZIP transcription factor 02	Biological Process: regulation of DNA-templated transcription (GO:0006355) | Molecular Function: DNA-binding transcription factor activity (GO:0003700)	anther (PO:0009066)		Basic leucine zipper transcription regulators (IPR052483) | Basic-leucine zipper domain (IPR004827) | Basic-leucine zipper domain superfamily (IPR046347) | RF2-like transcription factor, bZIP domain (IPR044759)
Os01g0212000	Os01t0212000-01	Hypothetical protein. (Os01t0212000-01)	chr01:6109134..6109760(+ strand)
Os01g0212100	Os01t0212100-01,Os01t0212100-02	DEAD-like helicase, N-terminal domain containing protein. (Os01t0212100-01);Similar to P20Sh148J07 (Fragment). (Os01t0212100-02)	chr01:6112811..6132696(+ strand)							Molecular Function: ATP hydrolysis activity (GO:0016887)			DEAD-box helicase, OB fold (IPR011709) | DNA/RNA helicase, ATP-dependent, DEAH-box type, conserved site (IPR002464) | Helicase associated domain (HA2), winged-helix domain (IPR048333) | Helicase superfamily 1/2, ATP-binding domain (IPR014001) | Helicase, C-terminal domain-like (IPR001650) | Helicase-associated domain (IPR007502) | ORC1/DEAH AAA+ ATPase domain (IPR049945) | P-loop containing nucle…
Os01g0212400	Os01t0212400-01	EF-Hand type domain containing protein. (Os01t0212400-01)	chr01:6134203..6139136(+ strand)			OsEFCAX1, OsNCX1, OsNCX1.1, OsNCX1.2, NCX1, OsNCL1, NCL1			EF-hand containing H+/cation exchanger 1, EF-hand containing CAX 1, Na+/Ca2+ Exchanger 1, Sodium/Calcium exchanger 1, Na+/Ca2+ exchanger-like protein 1	Biological Process: monoatomic cation transport (GO:0006812) | Biological Process: transmembrane transport (GO:0055085) | Cellular Component: membrane (GO:0016020) | Molecular Function: calcium ion binding (GO:0005509) | Molecular Function: monoatomic cation transmembrane transporter activity (GO:0008324)	root (PO:0009005) | inflorescence (PO:0009049) | leaf (PO:0025034)	cold tolerance (TO:0000303) | UV light sensitivity (TO:0000160)	Calcium/proton exchanger (IPR004713) | EF-Hand 1, calcium-binding site (IPR018247) | EF-hand domain (IPR002048) | EF-hand domain pair (IPR011992) | NCX, central ion-binding domain superfamily (IPR044880) | Sodium/calcium exchanger membrane region (IPR004837)
Os01g0212500	Os01t0212500-01,Os01t0212500-02	Conserved hypothetical protein. (Os01t0212500-01);ERF-associated amphiphilic repression (EAR) motif-containing protein, Transcriptional repressor, Control of anther development and male fertility, Regulation of jasmonic acid biosynthesis (Os01t0212500-02)	chr01:6139513..6142124(- strand)	OsTIE1		OsSPEAR2, SPEAR2	TCP INTERACTOR CONTAINING EAR MOTIF PROTEIN1		"SPL-like, EAR-containing protein 2"	Molecular Function: DNA-binding transcription factor activity (GO:0003700)			SPEAR family (IPR040356)
Os01g0212700	Os01t0212700-01	Similar to RING-H2 finger protein ATL2K. (Os01t0212700-01)	chr01:6172143..6173186(- strand)		RING41	OsRING41		RING-TYPE E3 UBIQUITIN LIGASE 41	RING-type E3 ubiquitin ligase 41				Zinc finger, RING-type (IPR001841) | Zinc finger, RING/FYVE/PHD-type (IPR013083)
Os01g0212900	Os01t0212900-00	Hypothetical conserved gene. (Os01t0212900-00)	chr01:6182929..6183873(+ strand)
Os01g0213100	Os01t0213100-00	Similar to Zinc finger, C3HC4 type family protein. (Os01t0213100-00)	chr01:6185622..6189219(- strand)		RING48, RING53	OsRING48, OsRING53		RING-TYPE E3 UBIQUITIN LIGASE 48, RING-TYPE E3 UBIQUITIN LIGASE 53	RING-type E3 ubiquitin ligase 48, RING-type E3 ubiquitin ligase 53				Zinc finger, RING-type (IPR001841) | Zinc finger, RING/FYVE/PHD-type (IPR013083)
Os01g0213300	Os01t0213300-00	Transcription factor, MADS-box domain containing protein. (Os01t0213300-00)	chr01:6191927..6193745(+ strand)		MADS91	OsMADS91		MADS BOX GENE 91	MADS box gene91, MADS box gene 91, MADS-box transcription factor 91	Biological Process: positive regulation of transcription by RNA polymerase II (GO:0045944) | Molecular Function: cis-regulatory region sequence-specific DNA binding (GO:0000987) | Molecular Function: DNA binding (GO:0003677) | Molecular Function: DNA-binding transcription factor activity, RNA polymerase II-specific (GO:0000981) | Molecular Function: protein dimerization activity (GO:0046983)			MADS SRF-like (IPR033897) | Transcription factor, MADS-box (IPR002100) | Transcription factor, MADS-box superfamily (IPR036879)
Os01g0213350	Os01t0213350-01	Hypothetical gene. (Os01t0213350-01)	chr01:6195350..6199436(+ strand)
Os01g0213400	Os01t0213400-01	Zinc finger, RING/FYVE/PHD-type domain containing protein. (Os01t0213400-01)	chr01:6199245..6200202(- strand)		RFPH2-8	OsRFPH2-8, OsRING68, RING68		RING-H2 PROTEIN 8	RING finger protein OsRFPH2-8, RING-H2 protein 8, RING-type E3 ubiquitin ligase 68	Molecular Function: zinc ion binding (GO:0008270)			Zinc finger, RING-CH-type (IPR011016) | Zinc finger, RING-type (IPR001841) | Zinc finger, RING/FYVE/PHD-type (IPR013083)
Os01g0213800	Os01t0213800-01	Plant-specific transcription factor, miR319 target gene, Anther development, Jasmonic acid biosynthesis (Os01t0213800-01)	chr01:6221640..6224242(- strand)	OsPCF5, PCF5, OsTCP1, OsTCP1/PCF5	PCF5	OsPCF5	PROLIFERATING CELL FACTOR 5, TEOSINTE BRANCHED1/CYCLOIDEA/PROLIFERATING CELL FACTORS 1	PROLIFERATING CELL FACTOR 5		Molecular Function: DNA-binding transcription factor activity (GO:0003700)		salt tolerance (TO:0006001) | drought tolerance (TO:0000276)	Transcription factor TCP subgroup (IPR017887) | Transcription factor, TCP (IPR005333)
Os01g0214001	Os01t0214001-00	Hypothetical protein. (Os01t0214001-00)	chr01:6221644..6224197(+ strand)
Os01g0214200	Os01t0214200-01	Esterase, SGNH hydrolase-type, subgroup domain containing protein. (Os01t0214200-01)	chr01:6242516..6244879(- strand)		GELP1	OsGELP1, OsEST1		GDSL ESTERASE/LIPASE PROTEIN 1	GDSL esterase/lipase protein 1, esterase 1	Molecular Function: hydrolase activity, acting on ester bonds (GO:0016788)			GDSL lipase/esterase (IPR001087) | Isoamyl acetate-hydrolyzing esterase Iah1-like (IPR045136) | SGNH hydrolase superfamily (IPR036514)
Os01g0214300	Os01t0214300-01	Conserved hypothetical protein. (Os01t0214300-01)	chr01:6248293..6253373(+ strand)		BRD4A	OsBrd4a, Brd4a		BROMODOMAIN-CONTAINING PROTEIN 4A	bromodomain-containing protein 4a		root (PO:0009005) | anther (PO:0009066) | inflorescence (PO:0009049)	drought tolerance (TO:0000276)	NET domain (IPR027353) | NET domain superfamily (IPR038336)
Os01g0214400	Os01t0214400-01,Os01t0214400-02	Similar to predicted protein. (Os01t0214400-01);DUF455-domain-containing protein (Os01t0214400-02)	chr01:6253745..6257173(+ strand)										Ferritin-like superfamily (IPR009078) | Protein of unknown function DUF455 (IPR007402)
Os01g0214500	Os01t0214500-01	Conserved hypothetical protein. (Os01t0214500-01)	chr01:6257846..6258501(+ strand)
Os01g0214600	Os01t0214600-01	Lipase, GDSL domain containing protein. (Os01t0214600-01)	chr01:6267440..6270770(+ strand)		GELP2	OsGELP2, OsGELP2a, OsGELP2b		GDSL ESTERASE/LIPASE PROTEIN 2	GDSL esterase/lipase protein 2	Molecular Function: hydrolase activity, acting on ester bonds (GO:0016788)			GDSL lipase/esterase (IPR001087) | GDSL lipase/esterase-like, plant (IPR035669) | SGNH hydrolase superfamily (IPR036514)
Os01g0214800	Os01t0214800-01,Os01t0214800-02,Os01t0214800-03	Lipase, GDSL domain containing protein. (Os01t0214800-01);Similar to Esterase. (Os01t0214800-02);Similar to Esterase. (Os01t0214800-03)	chr01:6278520..6283559(+ strand)		GELP3	OsGELP3, OsGELP3a, OsGELP3b		GDSL ESTERASE/LIPASE PROTEIN 3	GDSL esterase/lipase protein 3	Molecular Function: hydrolase activity, acting on ester bonds (GO:0016788)			GDSL lipase/esterase (IPR001087) | GDSL lipase/esterase-like, plant (IPR035669) | SGNH hydrolase superfamily (IPR036514)
Os01g0214901	Os01t0214901-00	Hypothetical protein. (Os01t0214901-00)	chr01:6278711..6283235(- strand)
Os01g0215000	Os01t0215000-01	Lipase, GDSL domain containing protein. (Os01t0215000-01)	chr01:6288365..6292301(+ strand)		GELP4	OsGELP4		GDSL ESTERASE/LIPASE PROTEIN 4	GDSL esterase/lipase protein 4	Molecular Function: hydrolase activity, acting on ester bonds (GO:0016788)			GDSL lipase/esterase (IPR001087) | GDSL lipase/esterase-like, plant (IPR035669) | SGNH hydrolase superfamily (IPR036514)
Os01g0215100	Os01t0215100-00	Similar to scpl50 (serine carboxypeptidase-like 50); serine-type carboxypeptidase. (Os01t0215100-00)	chr01:6296963..6297334(+ strand)		SCP2	OsSCP2, SCP3, OsSCP3		SERINE CARBOXYPEPTIDASE 2	Serine carboxypeptidase 2, Serine Carboxypeptidase 3	Biological Process: proteolysis (GO:0006508) | Molecular Function: serine-type carboxypeptidase activity (GO:0004185)			Alpha/Beta hydrolase fold (IPR029058) | Peptidase S10, serine carboxypeptidase (IPR001563)
Os01g0215250	Os01t0215250-00		chr01:6298068..6298394(+ strand)
Os01g0215500	Os01t0215500-01	Similar to esterase. (Os01t0215500-01)	chr01:6304802..6306605(+ strand)		GELP5	OsGELP5, OsGELP5a, OsGELP5b		GDSL ESTERASE/LIPASE PROTEIN 5	GDSL esterase/lipase protein 5	Molecular Function: hydrolase activity, acting on ester bonds (GO:0016788)			GDSL lipase/esterase (IPR001087) | GDSL lipase/esterase-like, plant (IPR035669) | SGNH hydrolase superfamily (IPR036514)
Os01g0215600	Os01t0215600-00		chr01:6316042..6316431(+ strand)
Os01g0215700	Os01t0215700-01,Os01t0215700-02	Esterase, SGNH hydrolase-type domain containing protein. (Os01t0215700-01);Esterase, SGNH hydrolase-type domain containing protein. (Os01t0215700-02)	chr01:6319130..6322451(+ strand)		GELP6	OsGELP6		GDSL ESTERASE/LIPASE PROTEIN 6	GDSL esterase/lipase protein 6	Molecular Function: hydrolase activity, acting on ester bonds (GO:0016788)			GDSL lipase/esterase (IPR001087) | GDSL lipase/esterase-like, plant (IPR035669) | SGNH hydrolase superfamily (IPR036514)
Os01g0215725	Os01t0215725-00	Hypothetical protein. (Os01t0215725-00)	chr01:6319466..6322051(- strand)
Os01g0215750	Os01t0215750-01	Hypothetical gene. (Os01t0215750-01)	chr01:6326282..6329098(+ strand)
Os01g0215800	Os01t0215800-00		chr01:6328086..6328784(- strand)										Probable transposase, Ptta/En/Spm, plant (IPR004252)
Os01g0216000	Os01t0216000-01	Lipase, GDSL domain containing protein. (Os01t0216000-01)	chr01:6340836..6344286(+ strand)		GELP7	OsGELP7		GDSL ESTERASE/LIPASE PROTEIN 7	GDSL esterase/lipase protein 7	Molecular Function: hydrolase activity, acting on ester bonds (GO:0016788)			GDSL lipase/esterase (IPR001087) | GDSL lipase/esterase-like, plant (IPR035669) | SGNH hydrolase superfamily (IPR036514)
Os01g0216150	Os01t0216150-00	Hypothetical protein. (Os01t0216150-00)	chr01:6340983..6343950(- strand)
Os01g0216300	Os01t0216300-01	Lipase, GDSL domain containing protein. (Os01t0216300-01)	chr01:6352582..6358355(+ strand)		GELP8	OsGELP8		GDSL ESTERASE/LIPASE PROTEIN 8	GDSL esterase/lipase protein 8	Molecular Function: hydrolase activity, acting on ester bonds (GO:0016788)			GDSL lipase/esterase (IPR001087) | GDSL lipase/esterase-like, plant (IPR035669) | SGNH hydrolase superfamily (IPR036514)
Os01g0216350	Os01t0216350-00	Hypothetical protein. (Os01t0216350-00)	chr01:6353714..6357017(- strand)
Os01g0216400	Os01t0216400-00	Lipase, GDSL domain containing protein. (Os01t0216400-00)	chr01:6361526..6363457(+ strand)		GELP9	OsGELP9		GDSL ESTERASE/LIPASE PROTEIN 9	GDSL esterase/lipase protein 9	Molecular Function: hydrolase activity, acting on ester bonds (GO:0016788)			GDSL lipase/esterase (IPR001087) | GDSL lipase/esterase-like, plant (IPR035669) | SGNH hydrolase superfamily (IPR036514)
Os01g0216500	Os01t0216500-00	Lipase, GDSL domain containing protein. (Os01t0216500-00)	chr01:6365063..6367057(+ strand)		GELP10	OsGELP10		GDSL ESTERASE/LIPASE PROTEIN 10	GDSL esterase/lipase protein 10	Molecular Function: hydrolase activity, acting on ester bonds (GO:0016788)			GDSL lipase/esterase (IPR001087) | GDSL lipase/esterase-like, plant (IPR035669) | SGNH hydrolase superfamily (IPR036514)
Os01g0216600	Os01t0216600-00	Hypothetical protein. (Os01t0216600-00)	chr01:6365099..6366237(- strand)
Os01g0216700	Os01t0216700-00		chr01:6369419..6370066(+ strand)
Os01g0216900	Os01t0216900-00	Lipase, GDSL domain containing protein. (Os01t0216900-00)	chr01:6374207..6381837(+ strand)		GELP11	OsGELP11		GDSL ESTERASE/LIPASE PROTEIN 11	GDSL esterase/lipase protein 11	Molecular Function: hydrolase activity, acting on ester bonds (GO:0016788)			GDSL lipase/esterase (IPR001087) | GDSL lipase/esterase-like, plant (IPR035669) | SGNH hydrolase superfamily (IPR036514)
Os01g0216951	Os01t0216951-00	Non-protein coding transcript. (Os01t0216951-00)	chr01:6377363..6381819(- strand)
Os01g0217000	Os01t0217000-01,Os01t0217000-02	Protein of unknown function DUF231, plant domain containing protein. (Os01t0217000-01);Similar to Alpha galactosidase. (Os01t0217000-02)	chr01:6387691..6391467(- strand)			OsTBL19, TBL19			trichome birefringence-like 19	Molecular Function: O-acetyltransferase activity (GO:0016413) | Molecular Function: transferase activity (GO:0016740)			Trichome birefringence-like family (IPR029962) | Trichome birefringence-like, C-terminal domain (IPR026057) | Trichome birefringence-like, N-terminal domain (IPR025846)
Os01g0217050	Os01t0217050-00	Hypothetical protein. (Os01t0217050-00)	chr01:6388780..6390920(+ strand)
Os01g0217100	Os01t0217100-01	Conserved hypothetical protein. (Os01t0217100-01)	chr01:6394270..6395665(+ strand)
Os01g0217400	Os01t0217400-00	Conserved hypothetical protein. (Os01t0217400-00)	chr01:6402871..6405410(- strand)
Os01g0217433	Os01t0217433-00		chr01:6409939..6410256(+ strand)
Os01g0217500	Os01t0217500-01	ThiJ/PfpI domain containing protein. (Os01t0217500-01)	chr01:6412786..6419867(+ strand)			OsDJ-1A, DJ-1A			DJ-1/PfpI domain containing protein A, DJ-1 protein A			oxidative stress (TO:0002657) | micronutrient sensitivity (TO:0000080) | copper sensitivity (TO:0000021) | fungal disease resistance (TO:0000439) | heat tolerance (TO:0000259) | cold tolerance (TO:0000303)	Class I glutamine amidotransferase-like (IPR029062) | DJ-1/PfpI (IPR002818) | Protein/nucleic acid deglycase (IPR050325) | Protein/nucleic acid deglycase DJ-1 (IPR006287)
Os01g0217800	Os01t0217800-01	ThiJ/PfpI domain containing protein. (Os01t0217800-01)	chr01:6432336..6435651(+ strand)			OsDJ-1B, DJ-1B			DJ-1/PfpI domain containing protein B, DJ-1 protein B			micronutrient sensitivity (TO:0000080) | oxidative stress (TO:0002657) | fungal disease resistance (TO:0000439) | copper sensitivity (TO:0000021) | heat tolerance (TO:0000259) | cold tolerance (TO:0000303)	Class I glutamine amidotransferase-like (IPR029062) | DJ-1/PfpI (IPR002818) | Protein/nucleic acid deglycase (IPR050325) | Protein/nucleic acid deglycase DJ-1 (IPR006287)
Os01g0217966	Os01t0217966-00		chr01:6443119..6443424(- strand)
Os01g0218032	Os01t0218032-01	Putative DNA demethylase, Endosperm development (Os01t0218032-01)	chr01:6444246..6456068(+ strand)	ROS1A, ROS1a, OsROS1, TA2	TA2	ROS1A, ROS1a, DME1, OsROS1A, OsROS1, ROS1, mOsROS1, ROS1A/DNG702, DNG702, OsDNG702	REPRESSOR OF SILENCING 1a, thick aleurone 2	THICK ALEURONE 2	REPRESSOR OF SILENCING 1a, REPRESSOR OF SILENCING 1, thick aleurone 2, DNA glycosylase 702	Biological Process: base-excision repair (GO:0006284) | Biological Process: DNA repair (GO:0006281) | Biological Process: obsolete DNA demethylation (GO:0080111) | Molecular Function: 4 iron, 4 sulfur cluster binding (GO:0051539) | Molecular Function: catalytic activity (GO:0003824) | Molecular Function: DNA demethylase activity (GO:0035514) | Molecular Function: DNA N-glycosylase activity (GO:00…	pollen development stage (PO:0001007) | anther development stage (PO:0001004) | seed development stage (PO:0001170)	protein content (TO:0000598) | salt tolerance (TO:0006001) | embryo shape (TO:0000193) | endosperm related trait (TO:0000575) | total fat content (TO:0000602) | grain core percent white (TO:0000390) | starch grain shape (TO:0002656) | starch grain size (TO:0002655) | grain size (TO:0000397) | seed shape (TO:0000484) | grain length (TO:0000734) | oleic acid content (TO:0005002) | seed development …	Demeter, RRM-fold domain (IPR028925) | DNA glycosylase (IPR011257) | DNA glycosylase, plant (IPR044811) | Endonuclease III-like, iron-sulphur cluster loop motif (IPR003651) | Helix-hairpin-helix, base-excision DNA repair, C-terminal (IPR023170) | HhH-GPD domain (IPR003265) | Permuted single zf-CXXC unit (IPR028924)
Os01g0218100	Os01t0218100-01	Helix-loop-helix DNA-binding domain containing protein. (Os01t0218100-01)	chr01:6462770..6465035(+ strand)			OsbHLH037, bHLH037			basic helix-loop-helix protein 037	Biological Process: regulation of DNA-templated transcription (GO:0006355) | Molecular Function: DNA-binding transcription factor activity (GO:0003700) | Molecular Function: protein dimerization activity (GO:0046983)	root (PO:0009005)		ACT-like domain (IPR045865) | Helix-loop-helix DNA-binding domain superfamily (IPR036638) | Myc-type, basic helix-loop-helix (bHLH) domain (IPR011598) | Transcription factor AIG1-like (IPR045847)
Os01g0218150	Os01t0218150-00		chr01:6463296..6463532(- strand)
Os01g0218200	Os01t0218200-00	Thioredoxin domain 2 containing protein. (Os01t0218200-00)	chr01:6471789..6476664(+ strand)							Molecular Function: protein binding (GO:0005515)			Tetratricopeptide repeat (IPR019734) | Tetratricopeptide repeat 2 (IPR013105) | Tetratricopeptide-like helical domain superfamily (IPR011990) | Thioredoxin domain (IPR013766) | Thioredoxin-like superfamily (IPR036249) | TPR repeat-containing thioredoxin TTL1-4 (IPR044534)
Os01g0218350	Os01t0218350-00	Hypothetical protein. (Os01t0218350-00)	chr01:6471818..6476650(- strand)
Os01g0218500	Os01t0218500-01,Os01t0218500-02,Os01t0218500-03,Os01t0218500-04	Similar to ZCN14 protein. (Os01t0218500-01);FLOWERING LOCUS T (FT)-Like homolog, FT-Like1 homologous to Arabidopsis Flowering Locus T gene, Promotion of flowering (Os01t0218500-02);Similar to ZCN14 protein. (Os01t0218500-03);Non-protein coding transcript. (Os01t0218500-04)	chr01:6494446..6499766(+ strand)	OsFTL1	FTL1	FTL, FT-L1, OsFTL1, FTL1	FT-Like homolog	FLOWERING TIME LIKE GENE 1	FT-like gene 1			abscisic acid sensitivity (TO:0000615) | light sensitivity (TO:0000075) | flowering time (TO:0002616)	PEBP-like superfamily (IPR036610) | Phosphatidylethanolamine-binding protein (IPR008914) | Phosphatidylethanolamine-binding protein, eukaryotic (IPR035810) | Phosphatidylethanolamine-binding, conserved site (IPR001858)
Os01g0218700	Os01t0218700-01,Os01t0218700-02	ABC transporter integral membrane type 1 domain containing protein. (Os01t0218700-01);Similar to peroxisomal membrane ABC transporter family, PMP family. (Os01t0218700-02)	chr01:6500709..6507086(- strand)		ABCD1	OsABCD1, OsABCD1_1, OsABCD1_2		ABC TRANSPORTER D FAMILY MEMBER 1	ABC transporter superfamily ABCD subgroup member 1	Biological Process: transmembrane transport (GO:0055085) | Cellular Component: membrane (GO:0016020) | Molecular Function: ABC-type transporter activity (GO:0140359) | Molecular Function: ATP binding (GO:0005524) | Molecular Function: ATP hydrolysis activity (GO:0016887)			AAA+ ATPase domain (IPR003593) | ABC transporter type 1, transmembrane domain (IPR011527) | ABC transporter type 1, transmembrane domain superfamily (IPR036640) | ABC transporter-like, ATP-binding domain (IPR003439) | ABC transporter-like, conserved site (IPR017871) | ATP-binding cassette sub-family D (IPR050835) | P-loop containing nucleoside triphosphate hydrolase (IPR027417)
Os01g0218800	Os01t0218800-01,Os01t0218800-02	TRITHORAX-like protein, Regulation of H3K4 methylation, Regulation of plant height and pollen grain development (Os01t0218800-01);Similar to SET domain protein. (Os01t0218800-02)	chr01:6507356..6514640(- strand)	SDG721	SET1	OsSET1, SDG721, OsSDG721	SET-domain group protein 721	SET PROTEIN 1	SET protein 1, SET DOMAIN GROUP 721 protein	Molecular Function: protein binding (GO:0005515)	stem (PO:0009047) | leaf (PO:0025034) | leaf sheath (PO:0020104) | inflorescence (PO:0009049) | glume (PO:0009039) | root (PO:0009005)	sodium to potassium content ratio (TO:0000525) | flowering time (TO:0002616) | days to heading (TO:0000137) | leaf angle (TO:0000206) | shoot sodium content (TO:0020004) | grain yield (TO:0000396) | growth and development trait (TO:0000357) | alkali sensitivity (TO:0000481) | salt tolerance (TO:0006001) | shoot potassium content (TO:0020003) | grain weight (TO:0000590) | grain size (TO:0000397) |…	ATX3/4/5, PHD domain (IPR042011) | Extended PHD (ePHD) domain (IPR034732) | Histone Modification Regulator (IPR050701) | Histone-lysine N-methyltransferase ATX (IPR025780) | Post-SET domain (IPR003616) | PWWP domain (IPR000313) | SET domain (IPR001214) | SET domain superfamily (IPR046341) | Zinc finger, FYVE/PHD-type (IPR011011) | Zinc finger, PHD-finger (IPR019787) | Zinc finger, PHD-type (IPR00…
Os01g0218900	Os01t0218900-01	Zinc finger, PHD-type domain containing protein. (Os01t0218900-01)	chr01:6518152..6521026(- strand)		PHD3	OsPHD3		PHD FINGER PROTEIN 3	Plant homeo-domain finger protein 3, PHD finger protein 3				PWWP domain (IPR000313) | Zinc finger, FYVE/PHD-type (IPR011011) | Zinc finger, PHD-finger (IPR019787) | Zinc finger, PHD-type (IPR001965) | Zinc finger, RING/FYVE/PHD-type (IPR013083)
Os01g0219000	Os01t0219000-00	Conserved hypothetical protein. (Os01t0219000-00)	chr01:6523644..6524609(+ strand)
Os01g0219100	Os01t0219100-01	SFT2-like family protein. (Os01t0219100-01)	chr01:6525486..6528178(+ strand)							Biological Process: vesicle-mediated transport (GO:0016192) | Cellular Component: membrane (GO:0016020)			Vesicle transport protein SFT2 (IPR011691) | Vesicle transport protein, Got1/SFT2-like (IPR007305)
Os01g0219200	Os01t0219200-01	F-box protein, Mediation of bouquet formation, Promotion of homolog pairing, synapsis, and crossover formation in meiosis (Os01t0219200-01)	chr01:6528797..6531845(+ strand)	ZYGO1	ZYGO1	Os_F0777, OsZYGO1	ZYGOTENE1	ZYGOTENE 1	ZYGOTENE1	Molecular Function: protein binding (GO:0005515)			F-box domain (IPR001810) | F-box-like domain superfamily (IPR036047)
Os01g0219300	Os01t0219300-01	Conserved hypothetical protein. (Os01t0219300-01)	chr01:6534612..6535829(+ strand)
Os01g0219500	Os01t0219500-01	Non-specific lipid transfer protein, Regulation of grain weight and seed germination (Os01t0219500-01)	chr01:6541008..6543076(+ strand)	OsLTPL18		OsLTP1.1, T42, OsLtp1.1, LTP1.1			non-specific lipid transfer protein 1.1, lipid transfer protein 1.1, type 1 non-specific lipid transfer protein 1	Biological Process: lipid transport (GO:0006869) | Molecular Function: lipid binding (GO:0008289)	anther (PO:0009066)	temperature response trait (TO:0000432)	Bifunctional inhibitor/plant lipid transfer protein/seed storage helical domain (IPR016140) | Bifunctional inhibitor/plant lipid transfer protein/seed storage helical domain superfamily (IPR036312) | Plant non-specific lipid-transfer protein/Par allergen (IPR000528)

## Sheet: qDE1.2
Locus ID	Transcript ID	Description	Position	RAP-DB Gene Symbol Synonym(s)	CGSNL Gene Symbol	Oryzabase Gene Symbol Synonym(s)	RAP-DB Gene Name Synonym(s)	CGSNL Gene Name	Oryzabase Gene Name Synonym(s)	Gene Ontology (GO)	Plant Ontology (PO)	Trait Ontology (TO)	Functional domain (InterPro)
Os01g0182200	Os01t0182200-01,Os01t0182200-02	Similar to cDNA clone:001-208-D07, full insert sequence. (Os01t0182200-01);Small and basic intrinsic protein 1, SIP-like aquaporin, Response to hydrogen peroxide and salt treatments, Response to pathogen (Os01t0182200-02)	chr01:4313678..4315834(- strand)	OsSIP1	SIP1;1	OsSIP1;1, SIP1-1	Small and basic intrinsic protein 1	SMALL AND BASIC INTRINSIC PROTEIN 1;1	Aquaporin SIP1-1, Small basic intrinsic protein 1-1	Biological Process: transmembrane transport (GO:0055085) | Cellular Component: membrane (GO:0016020) | Molecular Function: channel activity (GO:0015267) | Molecular Function: water channel activity (GO:0015250)			Aquaporin SIP1-1/2-like (IPR044222) | Aquaporin-like (IPR023271) | Major intrinsic protein (IPR000425)
Os01g0182300	Os01t0182300-01	Lipocalin domain containing protein. (Os01t0182300-01)	chr01:4318039..4318780(- strand)
Os01g0182400	Os01t0182400-01	Conserved hypothetical protein. (Os01t0182400-01)	chr01:4322736..4326342(- strand)
Os01g0182500	Os01t0182500-00	Hypothetical conserved gene. (Os01t0182500-00)	chr01:4326675..4328688(+ strand)
Os01g0182600	Os01t0182600-01,Os01t0182600-03	Orthologue of the Arabidopsis GIGANTEA, Regulation of circadian rhythm and flowering time, Photoperiodic control of flowering, Osmotic stress response (Os01t0182600-01);GIGANTEA protein. (Os01t0182600-03)	chr01:4329362..4338486(- strand)	GI, OsGI	GI	OsGI, Gi, Os-GI	GIGANTEA	GIGANTEA	orthologue of the arabidopsis GIGANTEA, Gigantea, protein GIGANTEA, Os-GIGANTEA, OsGIGANTEA	Biological Process: regulation of photoperiodism, flowering (GO:2000028)	vascular leaf (PO:0009025) | inflorescence (PO:0009049) | root (PO:0009005) | shoot system (PO:0009006)	root to shoot ratio (TO:0000278) | drought tolerance (TO:0000276) | flowering time (TO:0002616) | transpiration rate (TO:0001018) | proline content (TO:0006002) | osmotic response sensitivity (TO:0000095) | light sensitivity (TO:0000075) | stomatal resistance (TO:0000523) | temperature response trait (TO:0000432) | root length (TO:0000227) | sucrose content (TO:0000328) | days to heading (TO:0000…	GIGANTEA (IPR026211)
Os01g0182700	Os01t0182700-01	Transcriptional repressor for secondary cell wall formation, Repression of rice lignification (Os01t0182700-01)	chr01:4347188..4356468(- strand)	OsWRKY102	WRKY102	OsWRKY102	WRKY GENE 102	WRKY GENE 102		Biological Process: regulation of DNA-templated transcription (GO:0006355) | Molecular Function: DNA-binding transcription factor activity (GO:0003700) | Molecular Function: sequence-specific DNA binding (GO:0043565)		plant growth hormone sensitivity (TO:0000401) | biotic stress trait (TO:0000179) | drought sensitivity (TO:0000188) | disease resistance (TO:0000112) | jasmonic acid sensitivity (TO:0000172) | bacterial blight disease resistance (TO:0000175) | abscisic acid sensitivity (TO:0000615)	WRKY domain (IPR003657) | WRKY domain superfamily (IPR036576) | WRKY transcription factor, plant (IPR044810)
Os01g0182766	Os01t0182766-00		chr01:4369209..4369481(+ strand)
Os01g0182832	Os01t0182832-00	Hypothetical conserved gene. (Os01t0182832-00)	chr01:4375261..4377273(+ strand)										Spatacsin (IPR028103)
Os01g0182900	Os01t0182900-01	Conserved hypothetical protein. (Os01t0182900-01)	chr01:4391229..4393420(+ strand)										Spatacsin (IPR028103) | Spatacsin, C-terminal domain (IPR028107)
Os01g0183000	Os01t0183000-01	Similar to GmCK3p (EC 2.7.1.32) (Fragment). (Os01t0183000-01)	chr01:4395060..4397438(+ strand)										Protein kinase-like domain superfamily (IPR011009)
Os01g0183100	Os01t0183100-01	Cytochrome cd1-nitrite reductase-like, C-terminal haem d1 domain containing protein. (Os01t0183100-01)	chr01:4397653..4401942(+ strand)			OsWD40-5, OsDWD13, DWD13			DWD motif- containing protein 13	Molecular Function: protein binding (GO:0005515)			BING4, C-terminal domain (IPR012952) | WD repeat-containing protein WDR46/Utp7 (IPR040315) | WD40 repeat (IPR001680) | WD40 repeat, conserved site (IPR019775) | WD40-repeat-containing domain superfamily (IPR036322) | WD40/YVTN repeat-like-containing domain superfamily (IPR015943)
Os01g0183300	Os01t0183300-01	Endonuclease/exonuclease/phosphatase domain containing protein. (Os01t0183300-01)	chr01:4402668..4407292(- strand)							Biological Process: phosphatidylinositol dephosphorylation (GO:0046856) | Molecular Function: inositol-polyphosphate 5-phosphatase activity (GO:0004445) | Molecular Function: phosphatase activity (GO:0016791)			Endonuclease/exonuclease/phosphatase superfamily (IPR036691) | Inositol polyphosphate 5-phosphatase, plant (IPR045849) | Inositol polyphosphate-related phosphatase (IPR000300)
Os01g0183400	Os01t0183400-01	Transcription factor subunit, Salt tolerance (Os01t0183400-01)	chr01:4415416..4416182(+ strand)	OsNF-YC13	NFYC13	OsNF-YC13, NF-YC13	NUCLEAR FACTOR-Y subunit C13, NF-Y subfamily C member 13	NUCLEAR TRANSCRIPTION FACTOR Y SUBUNIT C-13	Nuclear transcription factor Y subunit C-13, NUCLEAR FACTOR-Y subunit C13, NUCLEAR FACTOR-Y subunit NF-YC13, NF-Y subfamily C member 13	Molecular Function: protein heterodimerization activity (GO:0046982)		salt tolerance (TO:0006001)	Histone-fold (IPR009072) | Transcription and DNA Replication Regulators (IPR050568) | Transcription factor CBF/NF-Y/archaeal histone domain (IPR003958)
Os01g0183500	Os01t0183500-01	Cytochrome P450 family protein. (Os01t0183500-01)	chr01:4418239..4419153(+ strand)							Molecular Function: heme binding (GO:0020037) | Molecular Function: iron ion binding (GO:0005506) | Molecular Function: monooxygenase activity (GO:0004497) | Molecular Function: oxidoreductase activity, acting on paired donors, with incorporation or reduction of molecular oxygen (GO:0016705)			Cytochrome P450 (IPR001128) | Cytochrome P450 superfamily (IPR036396) | Cytochrome P450, conserved site (IPR017972) | Cytochrome P450, E-class, group I (IPR002401)
Os01g0183600	Os01t0183600-01	Cytochrome P450 family protein. (Os01t0183600-01)	chr01:4421318..4423105(+ strand)		CYP96E1	OsCYP96E1		P-450 96E1	Cytochrome P450 96E1	Molecular Function: heme binding (GO:0020037) | Molecular Function: iron ion binding (GO:0005506) | Molecular Function: monooxygenase activity (GO:0004497) | Molecular Function: oxidoreductase activity, acting on paired donors, with incorporation or reduction of molecular oxygen (GO:0016705)			Cytochrome P450 (IPR001128) | Cytochrome P450 superfamily (IPR036396) | Cytochrome P450, conserved site (IPR017972) | Cytochrome P450, E-class, group I (IPR002401)
Os01g0183633	Os01t0183633-01	Similar to predicted protein. (Os01t0183633-01)	chr01:4423907..4426863(- strand)
Os01g0183666	Os01t0183666-00		chr01:4427232..4427552(+ strand)
Os01g0183800	Os01t0183800-01	Cyclin-like F-box domain containing protein. (Os01t0183800-01)	chr01:4434129..4437827(+ strand)			OsFbox004, OsFbox4, Os_F0387, OsFBDUF1, FBDUF1			F-box protein 4, F-box-type E3 ubiquitin ligase FBDUF1	Molecular Function: protein binding (GO:0005515)			Arabidopsis F-box involved in BR signaling (IPR050942) | Domain unknown function DUF295 (IPR005174) | F-box domain (IPR001810) | F-box-like domain superfamily (IPR036047)
Os01g0183850	Os01t0183850-00	Conserved hypothetical protein. (Os01t0183850-00)	chr01:4438266..4438766(+ strand)										Protein of unknown function DUF6490 (IPR045501)
Os01g0183900	Os01t0183900-00		chr01:4440901..4441368(+ strand)										Protein of unknown function DUF6490 (IPR045501)
Os01g0183950	Os01t0183950-00	Hypothetical protein. (Os01t0183950-00)	chr01:4440933..4441314(- strand)
Os01g0184000	Os01t0184000-01,Os01t0184000-02	NUC156 family protein. (Os01t0184000-01);NUC156 family protein. (Os01t0184000-02)	chr01:4444670..4448384(+ strand)							Biological Process: RNA processing (GO:0006396) | Molecular Function: polynucleotide 5'-hydroxyl-kinase activity (GO:0051731)			P-loop containing nucleoside triphosphate hydrolase (IPR027417) | Polyribonucleotide 5'-hydroxyl-kinase Clp1, P-loop domain (IPR032319) | Polyribonucleotide 5-hydroxyl-kinase Clp1/Grc3 (IPR045116)
Os01g0184050	Os01t0184050-00	Hypothetical protein. (Os01t0184050-00)	chr01:4449056..4449806(+ strand)
Os01g0184100	Os01t0184100-01	Class II small heat shock protein, Positive regulation in both Xoo resistance and heat/salt tolerance (Os01t0184100-01)	chr01:4449070..4449876(- strand)	OsHsp18.0, Oshsp18.0-CII	HSP18.0-CII	OsHSP18.0-CII, Oshsp18.0-CII, OsHSP18.0, OsHSP18.2	Oryza sativa small heat shock protein 18.0	18.0 KDA CLASS II HEAT SHOCK PROTEIN	18.0 kDa class II heat shock protein, small heat shock protein 18.0		seed (PO:0009010) | seed maturation stage (PO:0007632)	heat tolerance (TO:0000259) | salt tolerance (TO:0006001) | germination rate (TO:0000430) | vigor related trait (TO:0000250) | seed maturation (TO:0002661) | seed longevity (TO:0000435) | bacterial blight disease resistance (TO:0000175)	Alpha crystallin/Hsp20 domain (IPR002068) | HSP20-like chaperone (IPR008978) | Small heat shock protein (IPR031107)
Os01g0184200	Os01t0184200-01	Similar to OSIGBa0132G14.1 protein. (Os01t0184200-01)	chr01:4451551..4457689(- strand)
Os01g0184350	Os01t0184350-00		chr01:4457135..4457368(+ strand)
Os01g0184500	Os01t0184500-01	DEAD-like helicase, N-terminal domain containing protein. (Os01t0184500-01)	chr01:4485764..4490158(- strand)			OsRH39			RNA helicase 39	Molecular Function: ATP binding (GO:0005524) | Molecular Function: nucleic acid binding (GO:0003676) | Molecular Function: RNA helicase activity (GO:0003724)			DEAD/DEAH box helicase domain (IPR011545) | Helicase superfamily 1/2, ATP-binding domain (IPR014001) | Helicase, C-terminal domain-like (IPR001650) | P-loop containing nucleoside triphosphate hydrolase (IPR027417) | RNA helicase, DEAD-box type, Q motif (IPR014014)
Os01g0184600	Os01t0184600-00		chr01:4491056..4491481(- strand)										Protein of unknown function DUF3681 (IPR022149)
Os01g0184700	Os01t0184700-01	Conserved hypothetical protein. (Os01t0184700-01)	chr01:4493365..4495145(+ strand)
Os01g0184800	Os01t0184800-01	Thioredoxin fold domain containing protein. (Os01t0184800-01)	chr01:4494615..4497597(- strand)										Phosducin, thioredoxin-like domain (IPR024253) | Phosducin-like chaperone and apoptosis regulator (IPR051498) | Thioredoxin-like superfamily (IPR036249)
Os01g0184900	Os01t0184900-01,Os01t0184900-02	Similar to SSRP1 protein. (Os01t0184900-01);Similar to SSRP1 protein. (Os01t0184900-02)	chr01:4497719..4504384(+ strand)			BIP104			brassinosteroid receptor kinase (BRI1)-interacting protein 104, BRI1-interacting protein 104, brassinosteroid receptor kinase-interacting protein 104	Cellular Component: nucleus (GO:0005634) | Molecular Function: DNA binding (GO:0003677)			FACT complex subunit SSRP1-like, first PH domain (IPR048993) | FACT complex subunit SSRP1/POB3 (IPR000969) | FACT complex subunit SSRP1/POB3, N-terminal PH domain (IPR035417) | High mobility group box domain (IPR009071) | High mobility group box domain superfamily (IPR036910) | Histone chaperone RTT106/FACT complex subunit SPT16-like, middle domain (IPR013719) | PH-like domain superfamily (IPR011…
Os01g0185000	Os01t0185000-00	Hypothetical conserved gene. (Os01t0185000-00)	chr01:4504620..4505060(- strand)
Os01g0185100	Os01t0185100-00	Similar to predicted protein. (Os01t0185100-00)	chr01:4509219..4512681(+ strand)										Domain of unknown function DUF1664 (IPR012458)
Os01g0185200	Os01t0185200-01,Os01t0185200-02,Os01t0185200-03	Similar to glutaminyl-tRNA synthetase. (Os01t0185200-01);Similar to glutaminyl-tRNA synthetase. (Os01t0185200-02);Glutaminyl-tRNA synthetase, class Ic domain containing protein. (Os01t0185200-03)	chr01:4514356..4520604(- strand)						Glutaminyl-tRNA synthetase	Biological Process: glutaminyl-tRNA aminoacylation (GO:0006425) | Biological Process: translation (GO:0006412) | Biological Process: tRNA aminoacylation (GO:0043039) | Biological Process: tRNA aminoacylation for protein translation (GO:0006418) | Cellular Component: cytoplasm (GO:0005737) | Molecular Function: aminoacyl-tRNA ligase activity (GO:0004812) | Molecular Function: ATP binding (GO:00055…			Aminoacyl-tRNA synthetase, class I, conserved site (IPR001412) | Glutamine-tRNA synthetase (IPR004514) | Glutamine/Glutamate--tRNA Ligase (IPR050132) | Glutaminyl-tRNA synthetase, class Ib, non-specific RNA-binding domain 2 (IPR007638) | Glutaminyl-tRNA synthetase, class Ib, non-specific RNA-binding domain, N-terminal (IPR007639) | Glutaminyl-tRNA synthetase, class Ib, non-specific RNA-binding do…
Os01g0185250	Os01t0185250-01	Hypothetical gene. (Os01t0185250-01)	chr01:4527986..4528971(- strand)
Os01g0185300	Os01t0185300-01,Os01t0185300-02	Transferase family protein. (Os01t0185300-01);Similar to 3-N-debenzoyl-2-deoxytaxol N-benzoyltransferase. (Os01t0185300-02)	chr01:4528237..4532862(+ strand)		AT9	OsAT9, OsAt9		ACYLTRANSFERASE 9	acyltransferase 9				Chloramphenicol acetyltransferase-like domain superfamily (IPR023213) | Plant acyltransferase (IPR050898)
Os01g0185350	Os01t0185350-01	Non-protein coding transcript. (Os01t0185350-01)	chr01:4531622..4532654(- strand)
Os01g0185400	Os01t0185400-01,Os01t0185400-02	WD40 repeat domain containing protein. (Os01t0185400-01);Substrate receptor of Cullin4-based E3 ubiquitin ligase complex (C4E3), Regulation of abiotic stress response and productivity (Os01t0185400-02)	chr01:4534021..4540216(+ strand)	OsCBE1	CBE1	OsWD40-6, OsCBE1	Cullin4-Based E3 ubiquitin ligase1	CULLIN4-BASED E3 UBIQUITIN LIGASE 1	Cullin4-Based E3 ubiquitin ligase1	Molecular Function: protein binding (GO:0005515)		drought tolerance (TO:0000276) | salt tolerance (TO:0006001) | relative chlorophyll content (TO:0001016) | panicle number (TO:0000152) | cold tolerance (TO:0000303) | abscisic acid sensitivity (TO:0000615) | photosynthetic ability (TO:0000316) | grain number (TO:0002759)	F-box-like domain superfamily (IPR036047) | G-protein beta WD-40 repeat (IPR020472) | Multifunctional WD repeat-containing protein (IPR051179) | WD40 repeat (IPR001680) | WD40-repeat-containing domain superfamily (IPR036322) | WD40/YVTN repeat-like-containing domain superfamily (IPR015943)
Os01g0185500	Os01t0185500-00	Protein of unknown function DUF1637 domain containing protein. (Os01t0185500-00)	chr01:4542331..4546541(+ strand)							Molecular Function: oxidoreductase activity, acting on single donors with incorporation of molecular oxygen, incorporation of two atoms of oxygen (GO:0016702)			Cysteine oxygenase/2-aminoethanethiol dioxygenase (IPR012864) | RmlC-like cupin domain superfamily (IPR011051) | RmlC-like jelly roll fold (IPR014710)
Os01g0185900	Os01t0185900-01	Similar to WRKY 1 (Fragment). (Os01t0185900-01)	chr01:4566304..4568589(+ strand)		WRKY107	OsWRKY107		WRKY GENE 107		Biological Process: regulation of DNA-templated transcription (GO:0006355) | Molecular Function: DNA-binding transcription factor activity (GO:0003700) | Molecular Function: sequence-specific DNA binding (GO:0043565)		bacterial blight disease resistance (TO:0000175)	WRKY domain (IPR003657) | WRKY domain superfamily (IPR036576) | WRKY transcription factor, plant (IPR044810)
Os01g0186000	Os01t0186000-01	WRKY transcription factor 10, Negative regulation of thermotolerance (Os01t0186000-01)	chr01:4572446..4573421(- strand)	WRKY10	WRKY10	OsWRKY10	WRKY transcription factor 10	WRKY GENE 10	Rice WRKY gene10	Biological Process: regulation of DNA-templated transcription (GO:0006355) | Molecular Function: DNA-binding transcription factor activity (GO:0003700) | Molecular Function: sequence-specific DNA binding (GO:0043565)	4 leaf senescence stage (PO:0001054)	salt tolerance (TO:0006001) | abscisic acid sensitivity (TO:0000615) | phosphorus content (TO:0001024) | phosphorus sensitivity (TO:0000102) | phosphorus uptake (TO:0000511) | leaf senescence (TO:0000249) | heat tolerance (TO:0000259) | cold tolerance (TO:0000303) | bacterial blight disease resistance (TO:0000175) | drought tolerance (TO:0000276)	WRKY domain (IPR003657) | WRKY domain superfamily (IPR036576) | WRKY transcription factor, plant (IPR044810)
Os01g0186200	Os01t0186200-01,Os01t0186200-02	Similar to Phototropin. (Os01t0186200-01);Hypothetical conserved gene. (Os01t0186200-02)	chr01:4581254..4584592(- strand)										PAC motif (IPR001610) | PAS domain (IPR000014) | PAS domain superfamily (IPR035965)
Os01g0186400	Os01t0186400-01	Hypothetical conserved gene. (Os01t0186400-01)	chr01:4586170..4591083(+ strand)										Zinc finger C2H2-type (IPR013087)
Os01g0186500	Os01t0186500-00		chr01:4596060..4596812(+ strand)
Os01g0186600	Os01t0186600-01	Conserved hypothetical protein. (Os01t0186600-01)	chr01:4614891..4615825(+ strand)
Os01g0186700	Os01t0186700-01	Nuclear Dbf2-related (NDR) kinase protein, Positive regulation of grain size and weight (Os01t0186700-01)	chr01:4621925..4631262(- strand)	OsSTK38, TINY1			SERINE/THREONINE-PROTEIN KINASE 38			Biological Process: protein phosphorylation (GO:0006468) | Molecular Function: ATP binding (GO:0005524) | Molecular Function: protein kinase activity (GO:0004672) | Molecular Function: protein serine/threonine kinase activity (GO:0004674)			AGC-kinase, C-terminal (IPR000961) | Protein kinase domain (IPR000719) | Protein kinase, ATP binding site (IPR017441) | Protein kinase, C-terminal (IPR017892) | Protein kinase-like domain superfamily (IPR011009) | Serine/threonine-protein kinase, active site (IPR008271) | Serine/threonine-protein kinases, AGC (IPR050236)
Os01g0186900	Os01t0186900-01,Os01t0186900-02,Os01t0186900-03	Similar to cDNA clone:001-117-G12, full insert sequence. (Os01t0186900-01);Similar to transposon protein CACTA, En/Spm sub-class. (Os01t0186900-02);Similar to cDNA clone:001-117-G12, full insert sequence. (Os01t0186900-03)	chr01:4646434..4648130(+ strand)		HARBI1-2	OsHARBI1-2		HARBINGER TRANSPOSASE DERIVED 1-2	Harbinger Transposase Derived 1-2				Harbinger transposase-derived nuclease domain (IPR027806)
Os01g0186950	Os01t0186950-00	Hypothetical protein. (Os01t0186950-00)	chr01:4646844..4647917(- strand)
Os01g0187000	Os01t0187000-01	Conserved hypothetical protein. (Os01t0187000-01)	chr01:4650156..4651884(+ strand)										Domain of unknown function DUF6598 (IPR046533)
Os01g0187200	Os01t0187200-01	Primary microRNA of OsmiR156b and OsmiR156c; Target gene(s): SPL (Squamosa Promoter binding protein Like) gene family (Os07g0505200, Os02g0139400, Os01g0922600, Os08g0509600, Os08g0531600, Os09g0491532, Os09g0507100, Os02g0174100, Os06g0663500, Os06g0703500, Os04g0551500), Various developmental processes, especially flower development (Os01t0187200-01)	chr01:4665786..4667062(+ strand)	OsmiR156b, OsmiR156c
Os01g0187300	Os01t0187300-01	Hypothetical conserved gene. (Os01t0187300-01)	chr01:4667309..4669037(+ strand)
Os01g0187350	Os01t0187350-00	Hypothetical gene. (Os01t0187350-00)	chr01:4673221..4674337(- strand)
Os01g0187400	Os01t0187400-01	Similar to glycine-rich protein. (Os01t0187400-01)	chr01:4673407..4684765(+ strand)
Os01g0187500	Os01t0187500-01	WD40 repeat domain containing protein. (Os01t0187500-01)	chr01:4688171..4693114(+ strand)			OsWD40-7, OsDWD35, DWD35			DWD motif- containing protein 35	Molecular Function: protein binding (GO:0005515)			WD40 repeat (IPR001680) | WD40-repeat-containing domain superfamily (IPR036322) | WD40/YVTN repeat-like-containing domain superfamily (IPR015943)
Os01g0187600	Os01t0187600-01,Os01t0187600-02	Similar to Cytokinin dehydrogenase 1. (Os01t0187600-01);Cytokinin oxidase/dehydrogenase 1, Control of panicle architecture and grain number (Os01t0187600-02)	chr01:4696963..4700004(- strand)	OsCKX1	CKX1	OsCKX1	Cytokinin oxidase/dehydrogenase 1	CYTOKININ OXIDASE/DEHYDROGENASE 1	cytokinin oxidase 1	Biological Process: cytokinin metabolic process (GO:0009690) | Molecular Function: catalytic activity (GO:0003824) | Molecular Function: cytokinin dehydrogenase activity (GO:0019139) | Molecular Function: FAD binding (GO:0071949) | Molecular Function: flavin adenine dinucleotide binding (GO:0050660) | Molecular Function: oxidoreductase activity (GO:0016491)		plant growth hormone sensitivity (TO:0000401) | auxin sensitivity (TO:0000163) | nitrogen sensitivity (TO:0000011) | cytokinin content (TO:0002660) | cytokinin sensitivity (TO:0000167)	Cytokinin dehydrogenase 1, FAD/cytokinin binding domain (IPR015345) | Cytokinin dehydrogenase, C-terminal domain superfamily (IPR016170) | FAD linked oxidase, N-terminal (IPR006094) | FAD-binding domain, PCMH-type (IPR016166) | FAD-binding, type PCMH, subdomain 1 (IPR016167) | FAD-binding, type PCMH, subdomain 2 (IPR016169) | FAD-binding, type PCMH-like superfamily (IPR036318) | FAD-linked oxidas…
Os01g0187900	Os01t0187900-01	Similar to Transcription factor MYBS2. (Os01t0187900-01)	chr01:4714730..4718746(- strand)		DLN4	OsDLN4		DLN REPRESSOR 4	DLN repressor 4, DLN motif protein 4	Molecular Function: DNA binding (GO:0003677) | Molecular Function: nucleic acid binding (GO:0003676) | Molecular Function: zinc ion binding (GO:0008270)			Homeobox-like domain superfamily (IPR009057) | Myb domain (IPR017930) | Myb domain, plants (IPR006447) | Plant Stress %26 Developmental Transcription Factors (IPR052245) | SANT domain (IPR017884) | SANT/Myb domain (IPR001005) | Zinc finger, CCHC-type (IPR001878)
Os01g0188100	Os01t0188100-01	Isopenicillin N synthase family protein. (Os01t0188100-01)	chr01:4726734..4731142(+ strand)										Isopenicillin N synthase-like superfamily (IPR027443) | Isopenicillin N synthase-like, Fe(2+) 2OG dioxygenase domain (IPR044861) | Non-haem dioxygenase N-terminal domain (IPR026992) | Oxoglutarate/iron-dependent dioxygenase (IPR005123)
Os01g0188200	Os01t0188200-01	Conserved hypothetical protein. (Os01t0188200-01)	chr01:4734017..4737606(- strand)							Biological Process: snRNA processing (GO:0016180) | Cellular Component: integrator complex (GO:0032039)			Integrator complex subunit 7 (IPR033060)
Os01g0188400	Os01t0188400-01,Os01t0188400-02	Plastidic NADP malic enzyme (Os01t0188400-01);Similar to Malic enzyme. (Os01t0188400-02)	chr01:4739271..4744472(- strand)	OschlME	NADP-ME1	NADP-ME, ME6, OschlME, chlME, XcrMal1	plastidic NADP-ME	NADP-MALIC ENZYME 1	"NADP-dependent malic enzyme, chloroplastic", chloroplastic NADP malic enzyme, plastidic NADP-ME	Molecular Function: malic enzyme activity (GO:0004470) | Molecular Function: NAD binding (GO:0051287) | Molecular Function: oxidoreductase activity, acting on the CH-OH group of donors, NAD or NADP as acceptor (GO:0016616)			Aminoacid dehydrogenase-like, N-terminal domain superfamily (IPR046346) | Malic enzyme, conserved site (IPR015884) | Malic enzyme, N-terminal domain (IPR012301) | Malic enzyme, N-terminal domain superfamily (IPR037062) | Malic enzyme, NAD-binding (IPR012302) | Malic oxidoreductase (IPR001891) | NAD(P)-binding domain superfamily (IPR036291)
Os01g0188525	Os01t0188525-00	Hypothetical gene. (Os01t0188525-00)	chr01:4739768..4744023(+ strand)
Os01g0188650	Os01t0188650-00		chr01:4758725..4758988(- strand)
Os01g0188733	Os01t0188733-00		chr01:4759946..4760233(- strand)
Os01g0188816	Os01t0188816-00		chr01:4760296..4760712(- strand)
Os01g0188900	Os01t0188900-01	Similar to Ankyrin-like protein-like protein. (Os01t0188900-01)	chr01:4761327..4767478(- strand)							Molecular Function: protein binding (GO:0005515)			Ankyrin repeat (IPR002110) | Ankyrin repeat-containing domain superfamily (IPR036770) | Cul2-RING E3 ligase substrate-recognition (IPR051616)
Os01g0189100	Os01t0189100-01	Ankyrin domain containing protein. (Os01t0189100-01)	chr01:4768738..4782706(- strand)							Molecular Function: protein binding (GO:0005515)			Ankyrin repeat (IPR002110) | Ankyrin repeat-containing domain superfamily (IPR036770) | Cul2-RING E3 ligase substrate-recognition (IPR051616) | Tetratricopeptide-like helical domain superfamily (IPR011990) | Ubiquitin-like domain (IPR000626) | Ubiquitin-like domain superfamily (IPR029071)
Os01g0189700	Os01t0189700-01,Os01t0189700-02,Os01t0189700-03,Os01t0189700-04	Similar to cDNA clone:001-031-C06, full insert sequence. (Os01t0189700-01);Ankyrin repeat domain containing protein. (Os01t0189700-02);Ankyrin repeat-containing domain domain containing protein. (Os01t0189700-03);Hypothetical protein. (Os01t0189700-04)	chr01:4789656..4795346(+ strand)							Molecular Function: protein binding (GO:0005515)			Ankyrin repeat (IPR002110) | Ankyrin repeat-containing domain superfamily (IPR036770) | Cul2-RING E3 ligase substrate-recognition (IPR051616)
Os01g0189800	Os01t0189800-01	Protein of unknown function DUF1618 domain containing protein. (Os01t0189800-01)	chr01:4796155..4798454(- strand)										Domain of unknown function DUF1618 (IPR011676)
Os01g0190000	Os01t0190000-01	Similar to oxidoreductase. (Os01t0190000-01)	chr01:4800233..4802174(+ strand)							Molecular Function: oxidoreductase activity (GO:0016491)			Alpha-ketoglutarate-dependent hydroxylases (IPR050411) | TauD/TfdA-like domain (IPR003819) | Taurine dioxygenase TauD-like superfamily (IPR042098)
Os01g0190300	Os01t0190300-01	Similar to Auxin-responsive protein IAA26 (Indoleacetic acid-induced protein 26) (Phytochrome-associated protein 1). (Os01t0190300-01)	chr01:4816831..4818958(+ strand)		IAA2	OsIAA2		AUX/IAA PROTEIN 2	Aux/IAA protein 2, Indoleacetic Acid-Induced 2	Biological Process: regulation of DNA-templated transcription (GO:0006355) | Cellular Component: nucleus (GO:0005634) | Molecular Function: protein binding (GO:0005515)		gravity response trait (TO:0002693)	AUX/IAA domain (IPR033389) | AUX/IAA protein (IPR003311) | PB1 domain (IPR000270)
Os01g0190400	Os01t0190400-01,Os01t0190400-02	Hexokinase 8, Function in the endosperm in the filling phase of seed development (Os01t0190400-01);Similar to Hexokinase. (Os01t0190400-02)	chr01:4820155..4823129(- strand)	OsHXK8	HXK8	OsHXK8	hexokinase 8	HEXOKINASE-8	Hexokinase 8	Biological Process: carbohydrate metabolic process (GO:0005975) | Biological Process: intracellular glucose homeostasis (GO:0001678) | Molecular Function: ATP binding (GO:0005524) | Molecular Function: D-glucose binding (GO:0005536) | Molecular Function: hexokinase activity (GO:0004396) | Molecular Function: phosphotransferase activity, alcohol group as acceptor (GO:0016773)			ATPase, nucleotide binding domain (IPR043129) | Hexokinase (IPR001312) | Hexokinase, C-terminal (IPR022673) | Hexokinase, N-terminal (IPR022672)
Os01g0190500	Os01t0190500-01	IQ domain-containing protein, Homolog of GW5, Negative regulation of grain size and salt stress tolerance (Os01t0190500-01)	chr01:4826590..4828733(+ strand)	GW5L	GW5L	OsGW5L	Grain Width 5-Like, GW5-Like	GRAIN WIDTH 5-LIKE	Grain Width 5-Like, GW5-Like	Molecular Function: protein binding (GO:0005515)		grain length (TO:0000734) | grain weight (TO:0000590) | brassinosteroid sensitivity (TO:0002677) | salt tolerance (TO:0006001)	Domain of unknown function DUF4005 (IPR025064) | IQ motif, EF-hand binding site (IPR000048)
Os01g0191000	Os01t0191000-00	Similar to H0717B12.1 protein. (Os01t0191000-00)	chr01:4848843..4850992(- strand)
Os01g0191100	Os01t0191100-01	Similar to Acidic ribosomal protein P2a-4 (Fragment). (Os01t0191100-01)	chr01:4852435..4854387(+ strand)		P2A	OsP2A		RIBOSOMAL PROTEIN P2A	Ribosomal protein L12eI, ribosomal protein P2A	Biological Process: cytoplasmic translational elongation (GO:0002182) | Biological Process: translational elongation (GO:0006414) | Cellular Component: cytosolic large ribosomal subunit (GO:0022625) | Cellular Component: ribosome (GO:0005840) | Molecular Function: structural constituent of ribosome (GO:0003735)			Large ribosomal subunit protein P1/P2 (IPR027534) | Large ribosomal subunit protein P1/P2, N-terminal domain (IPR038716) | Large ribosomal subunit protein P2, eukaryotes (IPR044076)
Os01g0191150	Os01t0191150-00	Similar to profilin-5. (Os01t0191150-00)	chr01:4869090..4869415(- strand)							Molecular Function: actin binding (GO:0003779)			Profilin (IPR048278) | Profilin superfamily (IPR036140) | Profilin, eukaryotic type (IPR005455)
Os01g0191200	Os01t0191200-01,Os01t0191200-02	Similar to Acid phosphatase. (Os01t0191200-01);Similar to Acid phosphatase. (Os01t0191200-02)	chr01:4872158..4873806(- strand)							Molecular Function: acid phosphatase activity (GO:0003993)			Acid phosphatase, class B-like (IPR005519) | Acid phosphatase, plant (IPR010028) | HAD superfamily (IPR023214) | HAD-like superfamily (IPR036412) | Vegetative storage protein/acid phosphatase (IPR014403)
Os01g0191300	Os01t0191300-01,Os01t0191300-02,Os01t0191300-03	Similar to NAC-type transcription factor. (Os01t0191300-01);Similar to NAC-type transcription factor. (Os01t0191300-02);NAC transcription factor, Drought resistance (Os01t0191300-03)	chr01:4879215..4885840(- strand)	OsNAC006		ONAC003, ONAC3, ONAC016, ONAC16, SNAC3, OsSND3, SND3, OsNAC006, NAC006, ONAC066			NAC domain-containing protein 003, NAC domain-containing protein 3, NAC domain-containing protein 16, stress-responsive NAC transcription factor 3, SECONDARY WALL-ASSOCIATED NAC PROTEIN3	Biological Process: regulation of DNA-templated transcription (GO:0006355) | Molecular Function: DNA binding (GO:0003677) | Molecular Function: DNA-binding transcription factor activity (GO:0003700)		total soluble sugar content (TO:0000340) | bacterial blight disease resistance (TO:0000175) | osmotic response sensitivity (TO:0000095) | auxin sensitivity (TO:0000163) | hydrogen peroxide content (TO:0000605) | gibberellic acid sensitivity (TO:0000166) | abscisic acid content (TO:0002667) | drought tolerance (TO:0000276) | blast disease (TO:0000074) | cold tolerance (TO:0000303) | relative yield…	NAC domain (IPR003441) | NAC domain superfamily (IPR036093) | NAC domain-containing protein SOG1-like (IPR044799)
Os01g0191400	Os01t0191400-01	Hypothetical protein. (Os01t0191400-01)	chr01:4887954..4891334(- strand)
Os01g0191500	Os01t0191500-01	Similar to Mitochondrial processing peptidase. (Os01t0191500-01)	chr01:4891518..4896876(+ strand)						mitochondrial-processing peptidase subunit alpha	Molecular Function: metal ion binding (GO:0046872)			Metalloenzyme, LuxS/M16 peptidase-like (IPR011249) | Mitochondrial Processing Peptidase/Ubiquinol-cytochrome c Reductase Complex (IPR050361) | Peptidase M16, C-terminal (IPR007863) | Peptidase M16, N-terminal (IPR011765)
Os01g0191700	Os01t0191700-01	Similar to Pyrophosphate-fructose-6-phosphate 1-phosphotransferase-like protein (Pyrophosphate-dependent phosphofructo-1-kinase-like protein). (Os01t0191700-01)	chr01:4905609..4909339(+ strand)		PFK1	OsPFK01, PFK01, OsPFK1		PHOSPHOFRUCTOKINASE 1	phosphofructokinase 1	Biological Process: fructose 6-phosphate metabolic process (GO:0006002) | Biological Process: glycolytic process (GO:0006096) | Molecular Function: 6-phosphofructokinase activity (GO:0003872) | Molecular Function: ATP binding (GO:0005524)			ATP-dependent 6-phosphofructokinase (IPR022953) | Phosphofructokinase domain (IPR000023) | Phosphofructokinase superfamily (IPR035966) | Phosphofructokinase type A (IPR050929) | Pyrophosphate-dependent phosphofructokinase TP0108-type (IPR012004)
Os01g0191800	Os01t0191800-01,Os01t0191800-02	Similar to Aurora kinase. (Os01t0191800-01);Similar to Aurora kinase. (Os01t0191800-02)	chr01:4909990..4913696(- strand)						Aurora-B	Biological Process: protein phosphorylation (GO:0006468) | Molecular Function: ATP binding (GO:0005524) | Molecular Function: protein kinase activity (GO:0004672)			Aurora kinase-like (IPR030616) | Protein kinase domain (IPR000719) | Protein kinase, ATP binding site (IPR017441) | Protein kinase-like domain superfamily (IPR011009) | Serine/threonine-protein kinase, active site (IPR008271)
Os01g0191900	Os01t0191900-01	R2R3-MYB transcription factor 4 (Os01t0191900-01)	chr01:4917960..4919224(- strand)	Os2R_MYB4	2R_MYB4	R2R3-MYB, Os2R_MYB4	R2R3-MYB Transcription Factor 4	R2R3-MYB TRANSCRIPTION FACTOR 4	R2R3-MYB Transcription Factor 4				Homeobox-like domain superfamily (IPR009057) | Myb domain (IPR017930) | SANT/Myb domain (IPR001005)
Os01g0192000	Os01t0192000-01,Os01t0192000-02	CCCH-type zinc finger protein, Negative regulator for leaf senescence (Os01t0192000-01);Similar to C3H transcription factor. (Os01t0192000-02)	chr01:4949133..4951123(- strand)	DOS, OsDOS, OsC3H2, C3H2, OsTZF2, OsCCCH-Zn-4	DOS	OsDOS, OsC3H2, C3H2, OsTZF2, OsCCCH-Zn-4	DELAY OF THE ONSET OF SENESCENCE, delay of the onset of senescence, Zinc finger CCCH domain-containing protein 2, Protein DELAY OF THE ONSET OF SENESCENCE, Tandem zinc finger protein 2	DELAY OF THE ONSET OF SENESCENCE	delay of the onset of senescence, Zinc finger CCCH domain-containing protein 2, Protein DELAY OF THE ONSET OF SENESCENCE, Tandem zinc finger protein 2	Molecular Function: metal ion binding (GO:0046872)	shoot meristem (PO:0006079) | vascular leaf primordium (PO:0000017) | vascular leaf (PO:0009025) | inflorescence (PO:0009049)	abscisic acid sensitivity (TO:0000615) | filled grain number (TO:0000447) | leaf lamina color (TO:0000299) | seed set percent (TO:0000455) | panicle length (TO:0000040) | chlorophyll content (TO:0000495) | flowering time (TO:0002616) | plant height (TO:0000207) | leaf senescence (TO:0000249) | root length (TO:0000227)	RING finger protein Unkempt-like (IPR045234) | Zinc finger, CCCH-type (IPR000571)
Os01g0192101	Os01t0192101-00	Hypothetical protein. (Os01t0192101-00)	chr01:4949849..4951508(+ strand)
Os01g0192201	Os01t0192201-00		chr01:4957649..4958149(- strand)
Os01g0192300	Os01t0192300-01,Os01t0192300-02	Similar to I-box binding factor (Fragment). (Os01t0192300-01);Hypothetical conserved gene. (Os01t0192300-02)	chr01:4971466..4973555(- strand)		MYB1R1	OsMYB1R1, 1R-MYB1		MYB-RELATED TRANSCRIPTION FACTOR 1	MYB-related transcription factor 1, MYB-related 1, single MYB-like domain protein 1	Molecular Function: DNA binding (GO:0003677) | Molecular Function: nucleic acid binding (GO:0003676) | Molecular Function: zinc ion binding (GO:0008270)		flowering time (TO:0002616) | vegetative to reproductive phase transition trait (TO:0006021) | basic vegetative phase (TO:0000461) | grain yield (TO:0000396)	Homeobox-like domain superfamily (IPR009057) | Myb domain (IPR017930) | Myb domain, plants (IPR006447) | Plant Stress %26 Developmental Transcription Factors (IPR052245) | SANT domain (IPR017884) | SANT/Myb domain (IPR001005) | Zinc finger, CCHC-type (IPR001878)
Os01g0192401	Os01t0192401-00	Hypothetical gene. (Os01t0192401-00)	chr01:4979116..4979875(+ strand)
Os01g0192500	Os01t0192500-00	Similar to H0525G02.3 protein. (Os01t0192500-00)	chr01:4979098..4980028(- strand)							Molecular Function: metal ion binding (GO:0046872)			Heavy metal-associated domain, HMA (IPR006121)
Os01g0192550	Os01t0192550-01	Conserved hypothetical protein. (Os01t0192550-01)	chr01:4980670..4981942(+ strand)
Os01g0192600	Os01t0192600-01	Ndr family protein. (Os01t0192600-01)	chr01:4982182..4985143(- strand)			SF21			pollen-specific protein SF21				Alpha/Beta hydrolase fold (IPR029058) | NDRG (IPR004142)
Os01g0192700	Os01t0192700-00	Non-protein coding transcript. (Os01t0192700-00)	chr01:4982399..4985113(+ strand)
Os01g0192800	Os01t0192800-00		chr01:4991513..4993868(+ strand)
Os01g0192900	Os01t0192900-01	1-aminocyclopropane-1-carboxylic acid synthase, Submergence response (Os01t0192900-01)	chr01:5002454..5004321(- strand)	OS-ACS5	ACS5	OsACS5, OS-ACS5, OsBphi008a	1-aminocyclopropane-1-carboxylic acid synthase 5	ACC SYNTHASE 5	ACC synthase 5, 1-aminocyclopropane-1-carboxylic acid synthase 5	Biological Process: biosynthetic process (GO:0009058) | Molecular Function: catalytic activity (GO:0003824) | Molecular Function: pyridoxal phosphate binding (GO:0030170)	shoot system (PO:0009006) | root (PO:0009005)	alkali sensitivity (TO:0000481)	Aminotransferase, class I/classII (IPR004839) | Aminotransferases, class-I, pyridoxal-phosphate-binding site (IPR004838) | Ethylene and sulfur compound biosynthesis-related protein (IPR050478) | Pyridoxal phosphate-dependent transferase (IPR015424) | Pyridoxal phosphate-dependent transferase, major domain (IPR015421) | Pyridoxal phosphate-dependent transferase, small domain (IPR015422)
Os01g0193250	Os01t0193250-00	Hypothetical gene. (Os01t0193250-00)	chr01:5014697..5015197(- strand)
Os01g0193400	Os01t0193400-01,Os01t0193400-02,Os01t0193400-03,Os01t0193400-04	TNFR/CD27/30/40/95 cysteine-rich region domain containing protein. (Os01t0193400-01);TNFR/CD27/30/40/95 cysteine-rich region domain containing protein. (Os01t0193400-02);TNFR/CD27/30/40/95 cysteine-rich region domain containing protein. (Os01t0193400-03);Hypothetical gene. (Os01t0193400-04)	chr01:5016279..5020150(+ strand)			OsSTA6					anther (PO:0009066)
Os01g0193500	Os01t0193500-00	Conserved hypothetical protein. (Os01t0193500-00)	chr01:5018103..5020088(- strand)										F-box protein AUF1-like (IPR044809) | Leucine-rich repeat domain superfamily (IPR032675)
Os01g0193600	Os01t0193600-01	Methyltransferase small domain containing protein. (Os01t0193600-01)	chr01:5021104..5025704(- strand)							Biological Process: RNA processing (GO:0006396) | Molecular Function: RNA methyltransferase activity (GO:0008173)			(Uracil-5)-methyltransferase family (IPR010280) | Nucleic acid-binding, OB-fold (IPR012340) | RNA methyltransferase TrmA, conserved site (IPR030391) | S-adenosyl-L-methionine-dependent methyltransferase superfamily (IPR029063) | TRAM domain (IPR002792)
Os01g0193700	Os01t0193700-00	Hypothetical protein. (Os01t0193700-00)	chr01:5022112..5025748(+ strand)
Os01g0193800	Os01t0193800-00		chr01:5027043..5027324(+ strand)
Os01g0193900	Os01t0193900-01,Os01t0193900-02	ALWAYS EARLY/LIN-9 homologous protein (Os01t0193900-01);ALWAYS EARLY/LIN-9 homologous protein (Os01t0193900-02)	chr01:5028275..5037189(+ strand)	OsALYL1	ALYL1	OsALYL1	ALWAYS EARLYLIKE1	ALWAYS EARLYLIKE 1	ALWAYS EARLYLIKE1	Biological Process: DNA-templated transcription (GO:0006351) | Cellular Component: transcription repressor complex (GO:0017053)			DIRP domain (IPR033471) | Homeobox-like domain superfamily (IPR009057) | Protein LIN-9/Protein ALWAYS EARLY (IPR010561) | SANT domain (IPR017884) | SANT/Myb domain (IPR001005)
Os01g0194000	Os01t0194000-01,Os01t0194000-02	Conserved hypothetical protein. (Os01t0194000-01);Hypothetical conserved gene. (Os01t0194000-02)	chr01:5037239..5039252(- strand)
Os01g0194200	Os01t0194200-01	IQ calmodulin-binding region domain containing protein. (Os01t0194200-01)	chr01:5053133..5055753(- strand)

## Sheet: qDE1.3
Locus ID	Transcript ID	Description	Position	RAP-DB Gene Symbol Synonym(s)	CGSNL Gene Symbol	Oryzabase Gene Symbol Synonym(s)	RAP-DB Gene Name Synonym(s)	CGSNL Gene Name	Oryzabase Gene Name Synonym(s)	Gene Ontology (GO)	Plant Ontology (PO)	Trait Ontology (TO)	Functional domain (InterPro)
Os01g0591000	Os01t0591000-01,Os01t0591000-02	Cytosolic aldehyde dehydrogenase (Os01t0591000-01);Aldehyde/histidinol dehydrogenase domain containing protein. (Os01t0591000-02)	chr01:23097292..23106301(+ strand)	ALDH1a	ALDH1A	ALDH1a, Aldh1a, OsALDH1a, OsALDH2C4, ALDH2C4	aldehyde dehydrogenase 1a	ALDEHYDE DEHYDROGENASE 1A	aldehyde dehydrogenase 1a, aldehyde dehydrogenase 2C4	Molecular Function: oxidoreductase activity (GO:0016491) | Molecular Function: oxidoreductase activity, acting on the aldehyde or oxo group of donors, NAD or NADP as acceptor (GO:0016620)	root (PO:0009005)		Aldehyde dehydrogenase domain (IPR015590) | Aldehyde dehydrogenase, C-terminal (IPR016163) | Aldehyde dehydrogenase, cysteine active site (IPR016160) | Aldehyde dehydrogenase, glutamic acid active site (IPR029510) | Aldehyde dehydrogenase, N-terminal (IPR016162) | Aldehyde/histidinol dehydrogenase (IPR016161)
Os01g0591250	Os01t0591250-00	Hypothetical protein. (Os01t0591250-00)	chr01:23105376..23106077(- strand)
Os01g0591300	Os01t0591300-01,Os01t0591300-02	Similar to Cytosolic aldehyde dehydrogenase RF2D. (Os01t0591300-01);Similar to aldehyde dehydrogenase5. (Os01t0591300-02)	chr01:23113647..23120516(+ strand)		ALDH2C1	OsALDH2C1		ALDEHYDE DEHYDROGENASE 2C1	Aldehyde dehydrogenase 2C1	Molecular Function: oxidoreductase activity (GO:0016491) | Molecular Function: oxidoreductase activity, acting on the aldehyde or oxo group of donors, NAD or NADP as acceptor (GO:0016620)			Aldehyde dehydrogenase domain (IPR015590) | Aldehyde dehydrogenase, C-terminal (IPR016163) | Aldehyde dehydrogenase, cysteine active site (IPR016160) | Aldehyde dehydrogenase, glutamic acid active site (IPR029510) | Aldehyde dehydrogenase, N-terminal (IPR016162) | Aldehyde/histidinol dehydrogenase (IPR016161)
Os01g0591400	Os01t0591400-00		chr01:23123786..23123998(- strand)										Arabinogalactan protein 16/20/22/41 (IPR009424)
Os01g0591500	Os01t0591500-00	Non-protein coding transcript. (Os01t0591500-00)	chr01:23112461..23120522(- strand)
Os01g0592100	Os01t0592100-00		chr01:23153160..23156321(+ strand)							Biological Process: proteolysis (GO:0006508) | Molecular Function: cysteine-type peptidase activity (GO:0008234)			Papain-like cysteine peptidase superfamily (IPR038765) | Ulp1 protease family, C-terminal catalytic domain (IPR003653)
Os01g0592500	Os01t0592500-01	Protein of unknown function DUF1070 family protein. (Os01t0592500-01)	chr01:23167795..23168478(- strand)		AGP15	OsAGP15		ARABINOGALACTAN PROTEIN 15	Arabinogalactan protein 15		leaf (PO:0025034) | inflorescence (PO:0009049) | stem (PO:0009047) | seed (PO:0009010)	salt tolerance (TO:0006001) | abscisic acid sensitivity (TO:0000615) | drought tolerance (TO:0000276)	Arabinogalactan protein 16/20/22/41 (IPR009424)
Os01g0592800	Os01t0592800-00		chr01:23173640..23174380(+ strand)			OsOFP27, OsOFP02			OVATE family protein 27, ovate family protein 2, OVATE-domain containing protein 2	Biological Process: negative regulation of DNA-templated transcription (GO:0045892)	root (PO:0009005)		Ovate protein family (IPR038933) | Ovate protein family, C-terminal (IPR006458)
Os01g0592900	Os01t0592900-01,Os01t0592900-02	Similar to regulator of telomere elongation helicase 1. (Os01t0592900-01);Similar to regulator of telomere elongation helicase 1. (Os01t0592900-02)	chr01:23174817..23187023(- strand)							Biological Process: nucleobase-containing compound metabolic process (GO:0006139) | Molecular Function: ATP binding (GO:0005524) | Molecular Function: DNA binding (GO:0003677) | Molecular Function: DNA helicase activity (GO:0003678) | Molecular Function: helicase activity (GO:0004386) | Molecular Function: hydrolase activity, acting on acid anhydrides, in phosphorus-containing anhydrides (GO:0016…			ATP-dependent helicase Rad3/Chl1-like (IPR013020) | ATP-dependent helicase, C-terminal (IPR006555) | Helicase superfamily 1/2, ATP-binding domain (IPR014001) | Helicase superfamily 1/2, ATP-binding domain, DinG/Rad3-type (IPR014013) | Helicase superfamily 1/2, DinG/Rad3-like (IPR045028) | Helicase-like, DEXD box c2 type (IPR006554) | P-loop containing nucleoside triphosphate hydrolase (IPR027417)…
Os01g0592950	Os01t0592950-00		chr01:23188096..23188551(+ strand)
Os01g0593000	Os01t0593000-01	Uncharacterized protein (Os01t0593000-01)	chr01:23189135..23213784(+ strand)
Os01g0593100	Os01t0593100-00	Similar to ZCW7. (Os01t0593100-00)	chr01:23214611..23215961(- strand)
Os01g0593200	Os01t0593200-01	FCS-like zinc finger (FLZ) protein 2, Submergence response (Os01t0593200-01)	chr01:23224373..23226605(+ strand)	OsFLZ2	FLZ2	OsFLZ2	FCS-like zinc finger protein 2	FCS-LIKE ZINC FINGER PROTEIN 2			leaf (PO:0025034) | inflorescence (PO:0009049) | anther (PO:0009066) | carpel (PO:0009030) | seed (PO:0009010) | plant embryo (PO:0009009) | endosperm (PO:0009089) | shoot system (PO:0009006)	submergence tolerance (TO:0000524) | oxygen sensitivity (TO:0000015)	FCS-Like Zinc finger 10/11 (IPR044585) | Zf-FLZ domain (IPR007650)
Os01g0593500	Os01t0593500-00	Ribosomal protein L25 family protein. (Os01t0593500-00)	chr01:23234892..23237624(- strand)							Biological Process: translation (GO:0006412) | Cellular Component: ribosome (GO:0005840) | Molecular Function: structural constituent of ribosome (GO:0003735)			Bacterial ribosomal protein bL25 (IPR050070) | Large ribosomal subunit protein bL25, beta domain (IPR020057) | Large ribosomal subunit protein bL25, C-terminal (IPR037121) | Large ribosomal subunit protein bL25, L25 domain (IPR029751) | Large ribosomal subunit protein bL25/Gln-tRNA synthetase, anti-codon-binding domain superfamily (IPR011035) | Large ribosomal subunit protein bL25/Gln-tRNA synthe…
Os01g0593600	Os01t0593600-01	Similar to Protein SYS1. (Os01t0593600-01)	chr01:23239918..23243992(+ strand)										Integral membrane protein SYS1-related (IPR019185)
Os01g0593650	Os01t0593650-00	Non-protein coding transcript. (Os01t0593650-00)	chr01:23240010..23243436(- strand)
Os01g0593700	Os01t0593700-01	Sulphate transporter domain containing protein. (Os01t0593700-01)	chr01:23247278..23250623(+ strand)		SULTR3;5	OsSultr3;5, OsSul3;5		SULPHATE TRANSPORTER 3;5	sulphate transporter 3;5	Biological Process: transmembrane transport (GO:0055085) | Cellular Component: membrane (GO:0016020)	root (PO:0009005) | leaf (PO:0025034) | stigma (PO:0009073) | seed development stage (PO:0001170)	cold tolerance (TO:0000303) | seed development trait (TO:0000653) | salt tolerance (TO:0006001) | chromium sensitivity (TO:0000034) | drought tolerance (TO:0000276)	SLC26A/SulP transporter (IPR001902) | SLC26A/SulP transporter domain (IPR011547) | STAS domain (IPR002645) | STAS domain superfamily (IPR036513)
Os01g0593900	Os01t0593900-00	Hypothetical protein. (Os01t0593900-00)	chr01:23247309..23250372(- strand)
Os01g0594100	Os01t0594100-00		chr01:23280032..23280595(+ strand)
Os01g0594300	Os01t0594300-01,Os01t0594300-02	Similar to leucine-rich repeat family protein / extensin family protein. (Os01t0594300-01);Pistil-specific extensin-like protein family protein. (Os01t0594300-02)	chr01:23285238..23287336(+ strand)						Extensin family protein	Molecular Function: protein binding (GO:0005515)			Leucine-rich repeat (IPR001611) | Leucine-rich repeat domain superfamily (IPR032675) | Leucine-rich repeat extensin-like regulator (IPR051582)
Os01g0594400	Os01t0594400-00		chr01:23290375..23290833(+ strand)
Os01g0594500	Os01t0594500-01	Conserved hypothetical protein. (Os01t0594500-01)	chr01:23291659..23292661(- strand)		THI18	OsTHI18, OsTHION18, THION18		THIONIN 18	Thionin 18				Thionin-like protein (IPR038975)
Os01g0594600	Os01t0594600-01	Similar to cDNA clone:J013022N21, full insert sequence. (Os01t0594600-01)	chr01:23295513..23298010(+ strand)
Os01g0594650	Os01t0594650-00	Ribosome maturation factor RimP domain containing protein. (Os01t0594650-00)	chr01:23295182..23301387(+ strand)
Os01g0594800	Os01t0594800-00	Similar to D-amino acid oxidase. (Os01t0594800-00)	chr01:23301874..23306377(- strand)										FAD/NAD(P)-binding domain superfamily (IPR036188)
Os01g0594850	Os01t0594850-00		chr01:23303171..23303443(- strand)
Os01g0594900	Os01t0594900-01	Conserved hypothetical protein. (Os01t0594900-01)	chr01:23311205..23312581(- strand)		THI27	OsTHI27, OsTHION27, THION27		THIONIN 27	Thionin 27
Os01g0595001	Os01t0595001-00	Conserved hypothetical protein. (Os01t0595001-00)	chr01:23313213..23313928(- strand)		THI19	OsTHI19, OsTHION19, THION19		THIONIN 19	Thionin 19
Os01g0595100	Os01t0595100-01	Hypothetical conserved gene. (Os01t0595100-01)	chr01:23316218..23322871(+ strand)							Biological Process: mRNA processing (GO:0006397) | Cellular Component: exon-exon junction complex (GO:0035145) | Molecular Function: mRNA binding (GO:0003729)			Btz domain (IPR018545) | Protein MLN51 homolog, plant (IPR044796)
Os01g0595201	Os01t0595201-00	Similar to metal ion binding protein. (Os01t0595201-00)	chr01:23324460..23325125(+ strand)		HMP4	OsHMP4, OsHMP04		HEAVY METAL-ASSOCIATED PROTEIN 4	Heavy metal-associated protein 4	Molecular Function: metal ion binding (GO:0046872)			Heavy metal-associated domain superfamily (IPR036163) | Heavy metal-associated domain, HMA (IPR006121) | Protein SODIUM POTASSIUM ROOT DEFECTIVE 1-3 (IPR044526)
Os01g0595300	Os01t0595300-01	MULE transposase, conserved domain domain containing protein. (Os01t0595300-01)	chr01:23329802..23331517(+ strand)							Molecular Function: zinc ion binding (GO:0008270)			MULE transposase domain (IPR018289) | Transposase, MuDR, plant (IPR004332) | Zinc finger, PMZ-type (IPR006564) | Zinc finger, SWIM-type (IPR007527)
Os01g0595400	Os01t0595400-01	Protein of unknown function DUF538 family protein. (Os01t0595400-01)	chr01:23333024..23337221(+ strand)										At5g01610-like superfamily (IPR036758) | Protein of unknown function DUF538 (IPR007493)
Os01g0595600	Os01t0595600-01	Alpha/beta hydrolase fold-1 domain containing protein. (Os01t0595600-01)	chr01:23343306..23345362(+ strand)		D14L3	OsD14L3, D14L2b, OsD14L2b		D14-LIKE 3	D14-like 3, Dwarf14-like2b				Alpha/Beta hydrolase fold (IPR029058) | Alpha/beta hydrolase fold-1 (IPR000073)
Os01g0595650	Os01t0595650-00		chr01:23346899..23347210(+ strand)
Os01g0595700	Os01t0595700-01	RNA apurinic site specifc lyase, F-Box Protein (Os01t0595700-01)	chr01:23347750..23349352(+ strand)	OsRALyase1	RALYASE1	OsRALyase1, RALyase1, OsFBX17, FBX17	RNA apurinic site specific lyase 1	RNA APURINIC SITE SPECIFIC LYASE 1	RNA apurinic site specific lyase 1, F-box-type E3 ubiquitin ligase X17	Molecular Function: protein binding (GO:0005515)			F-box domain (IPR001810) | F-box-like domain superfamily (IPR036047) | FBD domain (IPR006566)
Os01g0595725	Os01t0595725-00	Hypothetical protein. (Os01t0595725-00)	chr01:23347762..23353061(- strand)
Os01g0595800	Os01t0595800-00	FBD domain containing protein. (Os01t0595800-00)	chr01:23353537..23353963(+ strand)			OsFbox022, OsFbox22, Os_F0366, OsFBD2, FBD2			F-box protein 22, F-box-type E3 ubiquitin ligase D2				FBD domain (IPR006566)
Os01g0595850	Os01t0595850-01	Non-protein coding transcript. (Os01t0595850-01)	chr01:23353985..23354232(+ strand)
Os01g0595900	Os01t0595900-01	Cyclin-like F-box domain containing protein. (Os01t0595900-01)	chr01:23357007..23359952(+ strand)			OsFbox023, OsFbox23, Os_F0211, OsSTA20, OsFBD3, FBD3			F-box protein 23, F-box-type E3 ubiquitin ligase D3	Molecular Function: protein binding (GO:0005515)	anther (PO:0009066)		F-box domain (IPR001810) | F-box-like domain superfamily (IPR036047) | FBD domain (IPR006566)
Os01g0596001	Os01t0596001-00	Hypothetical protein. (Os01t0596001-00)	chr01:23357101..23358961(- strand)
Os01g0596100	Os01t0596100-01	Cyclin-like F-box domain containing protein. (Os01t0596100-01)	chr01:23363801..23365877(+ strand)			OsFbox025, OsFbox25, Os_F0325, OsFBD5, FBD5			F-box protein 25, F-box-type E3 ubiquitin ligase D5	Molecular Function: protein binding (GO:0005515)			F-box domain (IPR001810) | F-box-like domain superfamily (IPR036047) | FBD domain (IPR006566)
Os01g0596201	Os01t0596201-00	Hypothetical protein. (Os01t0596201-00)	chr01:23363828..23365749(- strand)
Os01g0596300	Os01t0596300-01	Cyclin-like F-box domain containing protein. (Os01t0596300-01)	chr01:23376598..23378526(+ strand)			OsFbox026, OsFbox26, Os_F0242, OsFBX18, FBX18			F-box protein 26, F-box-type E3 ubiquitin ligase X18	Molecular Function: protein binding (GO:0005515)			F-box domain (IPR001810) | F-box-like domain superfamily (IPR036047) | FBD domain (IPR006566) | Leucine-rich repeat domain superfamily (IPR032675)
Os01g0596425	Os01t0596425-00	Hypothetical protein. (Os01t0596425-00)	chr01:23376634..23378538(- strand)
Os01g0596500	Os01t0596500-00	Conserved hypothetical protein. (Os01t0596500-00)	chr01:23392737..23393393(- strand)			OsFbox027, OsFbox27, Os_F0595, OsFBL1, FBL1			F-box protein 27, F-box-type E3 ubiquitin ligase L1
Os01g0596550	Os01t0596550-00		chr01:23387931..23389372(+ strand)							Biological Process: arachidonic acid secretion (GO:0050482) | Biological Process: phospholipid metabolic process (GO:0006644) | Molecular Function: phospholipase A2 activity (GO:0004623)			Phospholipase A2 domain superfamily (IPR036444)
Os01g0596600	Os01t0596600-00	FBD domain containing protein. (Os01t0596600-00)	chr01:23402666..23405874(+ strand)										FBD domain (IPR006566) | Leucine-rich repeat domain superfamily (IPR032675)
Os01g0596700	Os01t0596700-01	FBD domain containing protein. (Os01t0596700-01)	chr01:23408623..23411171(+ strand)										FBD domain (IPR006566)
Os01g0597400	Os01t0597400-00	Amino acid transporter, transmembrane domain containing protein. (Os01t0597400-00)	chr01:23439509..23441397(+ strand)			OsATL16, OsSTA21			amino acid transporter-like 16		anther (PO:0009066)		Amino acid transporter, transmembrane domain (IPR013057)
Os01g0597600	Os01t0597600-01	Amino acid transporter-like protein, Thiamethoxam (THX) uptake and its systemic distribution for controlling the brown planthopper (Os01t0597600-01)	chr01:23447173..23448687(+ strand)	OsATL15		OsATL15, ATL15	amino acid transporter-like 15		amino acid transporter-like 15			jasmonic acid sensitivity (TO:0000172)	Amino acid transporter, transmembrane domain (IPR013057)
Os01g0597701	Os01t0597701-00	Hypothetical conserved gene. (Os01t0597701-00)	chr01:23450174..23451357(- strand)
Os01g0597800	Os01t0597800-01	UDP-glucuronosyl/UDP-glucosyltransferase family protein. (Os01t0597800-01)	chr01:23456074..23458035(+ strand)		UGT703A4			UDP-GLUCOSE-DEPENDENT GLYCOSYLTRANSFERASE 703A4	UDP-glucose-dependent glycosyltransferase 703A4	Molecular Function: UDP-glycosyltransferase activity (GO:0008194)		pesticide sensitivity (TO:0002649)	UDP-glucuronosyl/UDP-glucosyltransferase (IPR002213) | UDP-glycosyltransferase family, conserved site (IPR035595)
Os01g0598000	Os01t0598000-00	Similar to UDP-glycosyltransferase UGT703A5. (Os01t0598000-00)	chr01:23464237..23465185(+ strand)							Molecular Function: UDP-glycosyltransferase activity (GO:0008194)			UDP-glucuronosyl/UDP-glucosyltransferase (IPR002213) | UDP-glycosyltransferase family, conserved site (IPR035595)
Os01g0598200	Os01t0598200-01	Calcineurin B-like protein 5, Positive modulation of drought stress (Os01t0598200-01)	chr01:23498445..23502375(+ strand)	OsCBL5	CBL5	OsCBL5	Calcineurin B-Like 5	CALCINEURIN B-LIKE PROTEIN 5	Calcineurin B-like protein 5, calcineurin B subunit protein 5	Biological Process: calcium-mediated signaling (GO:0019722) | Molecular Function: calcium ion binding (GO:0005509) | Molecular Function: kinase binding (GO:0019900)	seed (PO:0009010) | glume (PO:0009039)	1000-seed weight (TO:0000382) | plant height (TO:0000207) | grain size (TO:0000397) | grain weight (TO:0000590) | seed size (TO:0000391) | grain yield (TO:0000396) | glume length (TO:0020033) | grain length (TO:0000734) | glume width (TO:0020034) | seed length (TO:0000146) | seed weight (TO:0000181) | gibberellic acid content (TO:0002675)	Calcineurin B-like (IPR045198) | EF-hand domain (IPR002048) | EF-hand domain pair (IPR011992)
Os01g0598400	Os01t0598400-01	Cyclin-like F-box domain containing protein. (Os01t0598400-01)	chr01:23510098..23512343(- strand)			OsFbox028, OsFbox28, Os_F0158, OsFBL2, FBL2			F-box protein 28, F-box-type E3 ubiquitin ligase L2	Molecular Function: protein binding (GO:0005515)			F-box domain (IPR001810) | F-box-like domain superfamily (IPR036047) | FBD domain (IPR006566) | Leucine-rich repeat domain superfamily (IPR032675)
Os01g0598500	Os01t0598500-00		chr01:23513361..23513693(- strand)
Os01g0598600	Os01t0598600-01,Os01t0598600-03	Peptidase A1 domain containing protein. (Os01t0598600-01);Similar to predicted protein. (Os01t0598600-03)	chr01:23515008..23516765(+ strand)							Biological Process: proteolysis (GO:0006508) | Molecular Function: aspartic-type endopeptidase activity (GO:0004190)			Aspartic peptidase A1 family (IPR001461) | Aspartic peptidase domain superfamily (IPR021109) | CND41-like (IPR033873) | Peptidase family A1 domain (IPR033121) | Xylanase inhibitor, C-terminal (IPR032799) | Xylanase inhibitor, N-terminal (IPR032861)
Os01g0598900	Os01t0598900-00	Cytoplasmic tRNA 2-thiolation protein 1. (Os01t0598900-00)	chr01:23530089..23532422(- strand)							Biological Process: tRNA processing (GO:0008033) | Biological Process: tRNA thio-modification (GO:0034227) | Biological Process: tRNA wobble uridine modification (GO:0002098) | Molecular Function: tRNA binding (GO:0000049)			Cytoplasmic tRNA 2-thiolation protein 1 (IPR000541) | Cytoplasmic tRNA 2-thiolation protein 1, C-terminal (IPR032442) | Rossmann-like alpha/beta/alpha sandwich fold (IPR014729) | tRNA thiolation protein, TtcA/Ctu1 type (IPR035107) | tRNA(Ile)-lysidine/2-thiocytidine synthase, N-terminal (IPR011063)
Os01g0598901	Os01t0598901-00		chr01:23534177..23534554(- strand)
Os01g0599200	Os01t0599200-00		chr01:23534925..23535167(+ strand)
Os01g0599300	Os01t0599300-00		chr01:23538018..23538233(+ strand)
Os01g0599550	Os01t0599550-00	Hypothetical gene. (Os01t0599550-00)	chr01:23541689..23544345(- strand)
Os01g0599800	Os01t0599800-00		chr01:23550468..23550956(+ strand)
Os01g0599900	Os01t0599900-00	Similar to membrane protein-like. (Os01t0599900-00)	chr01:23551743..23553931(+ strand)		SUN5	OsSUN5		SUN DOMAIN-CONTAINING PROTEIN 5	SUN (Sad1/UNC-84) domain-containing protein 5, SUN domain-containing protein 5, SUN protein 5	Cellular Component: membrane (GO:0016020)	flowering stage (PO:0007616) | pollen (PO:0025281)	drought tolerance (TO:0000276) | salt tolerance (TO:0006001) | heat tolerance (TO:0000259) | abscisic acid sensitivity (TO:0000615)	Galactose-binding-like domain superfamily (IPR008979) | SUN domain (IPR012919) | SUN domain-containing Suco/Slp1-like (IPR045120)
Os01g0600000	Os01t0600000-01	Similar to Copia-like retroelement pol polyprotein. (Os01t0600000-01)	chr01:23554268..23557549(- strand)							Biological Process: proton motive force-driven ATP synthesis (GO:0015986) | Cellular Component: mitochondrial proton-transporting ATP synthase complex, coupling factor F(o) (GO:0000276) | Molecular Function: proton transmembrane transporter activity (GO:0015078)			ATP synthase, F0 complex, subunit G, mitochondrial (IPR006808)
Os01g0600200	Os01t0600200-01	Ser/Thr specific protein phosphatase 2A B regulatory subunit beta isoform. (Os01t0600200-01)	chr01:23569843..23576519(+ strand)							Cellular Component: protein phosphatase type 2A complex (GO:0000159) | Molecular Function: protein binding (GO:0005515) | Molecular Function: protein phosphatase regulator activity (GO:0019888)			Protein phosphatase 2A regulatory subunit PR55 (IPR000009) | Protein phosphatase 2A regulatory subunit PR55, conserved site (IPR018067) | WD40 repeat (IPR001680) | WD40-repeat-containing domain superfamily (IPR036322) | WD40/YVTN repeat-like-containing domain superfamily (IPR015943)
Os01g0600300	Os01t0600300-01,Os01t0600300-02	Conserved hypothetical protein. (Os01t0600300-01);Conserved hypothetical protein. (Os01t0600300-02)	chr01:23577237..23580592(+ strand)
Os01g0600400	Os01t0600400-01	Pentatricopeptide repeat domain containing protein. (Os01t0600400-01)	chr01:23582624..23585981(+ strand)							Biological Process: RNA modification (GO:0009451) | Molecular Function: protein binding (GO:0005515) | Molecular Function: RNA binding (GO:0003723)			E motif (IPR046848) | Pentatricopeptide repeat (IPR002885) | Pentatricopeptide repeat-containing protein At1g15510-like (IPR045215) | Tetratricopeptide-like helical domain superfamily (IPR011990)
Os01g0600500	Os01t0600500-01	Similar to Phosphoethanolamine/phosphocholine phosphatase. (Os01t0600500-01)	chr01:23584039..23585690(- strand)							Molecular Function: phosphatase activity (GO:0016791)			HAD hydrolase, subfamily IA, Pyridoxal phosphate phosphatase-like (IPR006384) | HAD superfamily (IPR023214) | HAD-like superfamily (IPR036412) | Phosphatase PHOSPHO-type (IPR016965)
Os01g0600700	Os01t0600700-00		chr01:23592357..23592806(- strand)
Os01g0600900	Os01t0600900-02,Os01t0600900-03	Chlorophyll a-b binding protein 2, chloroplast precursor (LHCII type I CAB-2) (LHCP). (Os01t0600900-02);Similar to Chlorophyll a-b binding protein 2, chloroplastic. (Os01t0600900-03)	chr01:23607363..23608541(+ strand)		CAB2R	Oscab2R, CAB-2, OsLhcp, Lhcb1, Lhcb1a, OsLhcb1, OsLhcb1a		CHLOROPHYLL A/B BINDING PROTEIN 2R	"Chlorophyll a-b binding protein 2, chloroplastic", LHCII type I CAB-2, light harvesting chlorophyll a/b binding protein 2	Biological Process: photosynthesis, light harvesting (GO:0009765) | Cellular Component: membrane (GO:0016020)		chloroplast development trait (TO:0002715)	Chlorophyll A-B binding protein (IPR022796) | Chlorophyll A-B binding protein, plant and chromista (IPR001344)
Os01g0601000	Os01t0601000-00	Mg2+ transporter protein, CorA-like/Zinc transport protein ZntB domain containing protein. (Os01t0601000-00)	chr01:23611048..23615257(- strand)			OsEnS-10			endosperm-specific gene 10	Biological Process: metal ion transport (GO:0030001) | Biological Process: transmembrane transport (GO:0055085) | Cellular Component: membrane (GO:0016020) | Molecular Function: metal ion transmembrane transporter activity (GO:0046873)			CorA, transmembrane region (IPR045863) | Mg2+ transporter protein, CorA-like/Zinc transport protein ZntB (IPR002523)
Os01g0601200	Os01t0601200-01	Similar to Protein kinase family protein. (Os01t0601200-01)	chr01:23624289..23626972(+ strand)		RLCK41	OsRLCK41		RECEPTOR-LIKE CYTOPLASMIC KINASE 41	Receptor-like Cytoplasmic Kinase 41	Biological Process: protein phosphorylation (GO:0006468) | Molecular Function: ATP binding (GO:0005524) | Molecular Function: protein kinase activity (GO:0004672)		drought tolerance (TO:0000276) | blast disease (TO:0000074)	Protein kinase domain (IPR000719) | Protein kinase, ATP binding site (IPR017441) | Protein kinase-like domain superfamily (IPR011009) | Receptor-like Ser/Thr Protein Kinase (IPR052232) | Serine/threonine-protein kinase, active site (IPR008271)
Os01g0601500	Os01t0601500-00		chr01:23629604..23630122(+ strand)
Os01g0601600	Os01t0601600-00		chr01:23630720..23631052(+ strand)
Os01g0601625	Os01t0601625-01	LRR-receptor-like protein (LRR-RLP) famiy protein (Os01t0601625-01)	chr01:23631696..23635511(- strand)							Molecular Function: protein binding (GO:0005515)			Leucine rich repeat 4 (IPR025875) | Leucine-rich repeat (IPR001611) | Leucine-rich repeat domain superfamily (IPR032675) | Leucine-rich repeat, typical subtype (IPR003591) | Leucine-rich repeat-containing N-terminal, plant-type (IPR013210) | Receptor-like EIX Recognition (IPR052938)
Os01g0601651	Os01t0601651-01	Plant disease resistance response protein domain containing protein. (Os01t0601651-01)	chr01:23637263..23640649(+ strand)										Allene oxide cyclase/Dirigent protein (IPR044859) | Dirigent protein (IPR004265)
Os01g0601675	Os01t0601675-01	LRR-receptor-like protein (LRR-RLP) famiy protein (Os01t0601675-01)	chr01:23639654..23642878(- strand)							Molecular Function: protein binding (GO:0005515)			Leucine-rich repeat (IPR001611) | Leucine-rich repeat domain superfamily (IPR032675) | Leucine-rich repeat, typical subtype (IPR003591) | Leucine-rich repeat-containing N-terminal, plant-type (IPR013210) | Receptor-like EIX Recognition (IPR052938)
Os01g0601687	Os01t0601687-00	Non-protein coding transcript. (Os01t0601687-00)	chr01:23647679..23647738(+ strand)
Os01g0601700	Os01t0601700-01	Leucine-rich repeat domain containing protein. (Os01t0601700-01)	chr01:23648429..23651499(- strand)							Molecular Function: protein binding (GO:0005515)			Leucine-rich repeat (IPR001611) | Leucine-rich repeat domain superfamily (IPR032675) | Leucine-rich repeat, typical subtype (IPR003591) | Receptor-like EIX Recognition (IPR052938)
Os01g0601950	Os01t0601950-00		chr01:23656010..23658316(- strand)										Domain of unknown function DUF1618 (IPR011676)
Os01g0602075	Os01t0602075-00	Non-protein coding transcript. (Os01t0602075-00)	chr01:23663180..23664198(+ strand)
Os01g0602200	Os01t0602200-01	Cytochrome P450 monooxygenase, Tolerance to acetolactate synthase-inhibiting herbicides (pseudogene) (Os01t0602200-01)	chr01:23663277..23664196(- strand)	CYP72A31	CYP72A31		P-450 72A31, Cytochrome P450 72A31	P-450 72A31	Cytochrome P450 72A31	Molecular Function: heme binding (GO:0020037) | Molecular Function: iron ion binding (GO:0005506) | Molecular Function: monooxygenase activity (GO:0004497) | Molecular Function: oxidoreductase activity, acting on paired donors, with incorporation or reduction of molecular oxygen (GO:0016705)		herbicide sensitivity (TO:0000058)	Cytochrome P450 (IPR001128) | Cytochrome P450 superfamily (IPR036396) | Cytochrome P450, conserved site (IPR017972) | Cytochrome P450, E-class, group I (IPR002401) | Plant Cytochrome P450 Monooxygenases (IPR050665)
Os01g0602400	Os01t0602400-01	Similar to Cytochrome P450 monooxygenase CYP72A5 (Fragment). (Os01t0602400-01)	chr01:23673178..23675960(- strand)		CYP72A32	OsCYP72A32		P-450 72A32	Cytochrome P450 72A32	Molecular Function: heme binding (GO:0020037) | Molecular Function: iron ion binding (GO:0005506) | Molecular Function: monooxygenase activity (GO:0004497) | Molecular Function: oxidoreductase activity, acting on paired donors, with incorporation or reduction of molecular oxygen (GO:0016705)			Cytochrome P450 (IPR001128) | Cytochrome P450 superfamily (IPR036396) | Cytochrome P450, conserved site (IPR017972) | Cytochrome P450, E-class, group I (IPR002401) | Plant Cytochrome P450 Monooxygenases (IPR050665)
Os01g0602433	Os01t0602433-00	Hypothetical protein. (Os01t0602433-00)	chr01:23673288..23675912(+ strand)
Os01g0602466	Os01t0602466-00	Hypothetical protein. (Os01t0602466-00)	chr01:23682415..23685494(+ strand)
Os01g0602500	Os01t0602500-01	Cytochrome P450 family protein. (Os01t0602500-01)	chr01:23682892..23685395(- strand)		CYP72A33			P-450 72A33	Cytochrome P450 72A33	Molecular Function: heme binding (GO:0020037) | Molecular Function: iron ion binding (GO:0005506) | Molecular Function: monooxygenase activity (GO:0004497) | Molecular Function: oxidoreductase activity, acting on paired donors, with incorporation or reduction of molecular oxygen (GO:0016705)			Cytochrome P450 (IPR001128) | Cytochrome P450 superfamily (IPR036396) | Cytochrome P450, E-class, group I (IPR002401) | Plant Cytochrome P450 Monooxygenases (IPR050665)
Os01g0602600	Os01t0602600-00	Similar to OSIGBa0148I18.6 protein. (Os01t0602600-00)	chr01:23688285..23689293(- strand)		PKS1	OsPKS01, PKS01, OsPKS1, OsCHS1, CHS1		POLYKETIDE SYNTHASE 1	polyketide synthase 1, Chalcone synthase 1	Biological Process: biosynthetic process (GO:0009058) | Molecular Function: acyltransferase activity (GO:0016746) | Molecular Function: acyltransferase activity, transferring groups other than amino-acyl groups (GO:0016747)			Chalcone/stilbene synthase, C-terminal (IPR012328) | Chalcone/stilbene synthase, N-terminal (IPR001099) | Polyketide synthase, type III (IPR011141) | Thiolase-like (IPR016039)
Os01g0602800	Os01t0602800-01	Serine/threonine protein kinase-related domain containing protein. (Os01t0602800-01)	chr01:23727763..23733053(+ strand)		RLCK42	OsRLCK42		RECEPTOR-LIKE CYTOPLASMIC KINASE 42	Receptor-like Cytoplasmic Kinase 42	Biological Process: protein phosphorylation (GO:0006468) | Molecular Function: ATP binding (GO:0005524) | Molecular Function: protein kinase activity (GO:0004672)		salt tolerance (TO:0006001) | drought tolerance (TO:0000276)	Innate Immune Response and Plant Defense Kinases (IPR050885) | Protein kinase domain (IPR000719) | Protein kinase-like domain superfamily (IPR011009) | Rossmann-like alpha/beta/alpha sandwich fold (IPR014729) | Serine-threonine/tyrosine-protein kinase, catalytic domain (IPR001245) | Tyrosine-protein kinase, active site (IPR008266)
Os01g0602901	Os01t0602901-00		chr01:23735463..23735915(- strand)
Os01g0603000	Os01t0603000-01	Similar to Nuclear RNA binding protein A. (Os01t0603000-01)	chr01:23740879..23744974(- strand)							Molecular Function: RNA binding (GO:0003723)			Hyaluronan/mRNA-binding protein (IPR006861) | RNA binding protein HABP4/SERBP1-like (IPR039764) | STM1-like, N-terminal (IPR019084)
Os01g0603100	Os01t0603100-01	NB-ARC domain containing protein. (Os01t0603100-01)	chr01:23746840..23751713(+ strand)							Biological Process: defense response (GO:0006952) | Molecular Function: ADP binding (GO:0043531)			Apoptotic protease-activating factors, helical domain (IPR042197) | Disease resistance protein, plants (IPR044974) | Disease resistance, N-terminal (IPR041118) | NB-ARC (IPR002182) | P-loop containing nucleoside triphosphate hydrolase (IPR027417) | Virus X resistance protein-like, coiled-coil domain (IPR038005) | Winged helix-like DNA-binding domain superfamily (IPR036388)
Os01g0603200	Os01t0603200-01,Os01t0603200-02	Conserved hypothetical protein. (Os01t0603200-01);Hypothetical protein. (Os01t0603200-02)	chr01:23748957..23751636(- strand)
Os01g0603300	Os01t0603300-01,Os01t0603300-02	Similar to MCB2 protein. (Os01t0603300-01);Similar to MCB2 protein. (Os01t0603300-02)	chr01:23760347..23762387(+ strand)		DLN13	OsDLN13		DLN REPRESSOR 13	DLN repressor 13, DLN motif protein 13	Molecular Function: DNA binding (GO:0003677)			Homeobox-like domain superfamily (IPR009057) | Myb domain (IPR017930) | Myb domain, plants (IPR006447) | Plant Stress %26 Developmental Transcription Factors (IPR052245) | SANT/Myb domain (IPR001005)
Os01g0603500	Os01t0603500-01	LRR-receptor-like protein (LRR-RLP) famiy protein (Os01t0603500-01)	chr01:23770115..23771515(+ strand)							Molecular Function: protein binding (GO:0005515)			Leucine-rich repeat (IPR001611) | Leucine-rich repeat domain superfamily (IPR032675) | Receptor-like EIX Recognition (IPR052938)
Os01g0603700	Os01t0603700-01	Hypothetical gene. (Os01t0603700-01)	chr01:23776275..23780692(- strand)
Os01g0603800	Os01t0603800-01	Similar to Triticum sp. (pAWJL3) leucine rich repeat region mRNA (Fragment). (Os01t0603800-01)	chr01:23776466..23779747(+ strand)			OsSTA22				Molecular Function: protein binding (GO:0005515)	anther (PO:0009066)		Leucine-rich repeat (IPR001611) | Leucine-rich repeat domain superfamily (IPR032675) | Leucine-rich repeat, typical subtype (IPR003591) | Leucine-rich repeat-containing N-terminal, plant-type (IPR013210) | Receptor-like EIX Recognition (IPR052938)
Os01g0604000	Os01t0604000-01	Hypothetical protein. (Os01t0604000-01)	chr01:23782638..23784025(- strand)
Os01g0604100	Os01t0604100-01	Conserved hypothetical protein. (Os01t0604100-01)	chr01:23782830..23785773(+ strand)
Os01g0604150	Os01t0604150-00	Leucine-rich repeat domain containing protein. (Os01t0604150-00)	chr01:23787960..23789747(+ strand)							Molecular Function: protein binding (GO:0005515)			Leucine-rich repeat (IPR001611) | Leucine-rich repeat domain superfamily (IPR032675) | Leucine-rich repeat, typical subtype (IPR003591) | Leucine-rich repeat-containing N-terminal, plant-type (IPR013210) | Receptor-like EIX Recognition (IPR052938)
Os01g0604350	Os01t0604350-00		chr01:23801564..23801959(- strand)
Os01g0604500	Os01t0604500-01	EF-Hand type domain containing protein. (Os01t0604500-01)	chr01:23810484..23811557(- strand)		CML12	OsCML12		CALMODULIN-LIKE PROTEIN 12	calmodulin-like protein 12	Molecular Function: calcium ion binding (GO:0005509)			Calcium-binding regulatory protein (IPR051111) | EF-Hand 1, calcium-binding site (IPR018247) | EF-hand domain (IPR002048) | EF-hand domain pair (IPR011992)
Os01g0604550	Os01t0604550-01	Hypothetical conserved gene. (Os01t0604550-01)	chr01:23812998..23813573(- strand)
Os01g0604600	Os01t0604600-01	Carbohydrate kinase, FGGY family protein. (Os01t0604600-01)	chr01:23813192..23814608(+ strand)
Os01g0604700	Os01t0604700-01,Os01t0604700-02	Similar to cDNA clone:001-043-A08, full insert sequence. (Os01t0604700-01);Similar to predicted protein. (Os01t0604700-02)	chr01:23814822..23819251(- strand)							Cellular Component: membrane (GO:0016020)			PER33/POM33 transmembrane regulator (IPR051645) | TMEM33/Pom33 family (IPR005344)
Os01g0604900	Os01t0604900-01	Hypothetical protein. (Os01t0604900-01)	chr01:23829864..23830601(+ strand)			OsSTA24					anther (PO:0009066)
Os01g0605000	Os01t0605000-01	Hypothetical protein. (Os01t0605000-01)	chr01:23838814..23840798(- strand)
Os01g0605100	Os01t0605100-01	Similar to BCS1 protein-like protein. (Os01t0605100-01)	chr01:23838868..23840725(+ strand)							Molecular Function: ATP binding (GO:0005524) | Molecular Function: ATP hydrolysis activity (GO:0016887)			AAA+ ATPase domain (IPR003593) | AAA-type ATPase, N-terminal domain (IPR025753) | ATPase, AAA-type, conserved site (IPR003960) | ATPase, AAA-type, core (IPR003959) | Mitochondrial chaperone BCS1 subfamily (IPR050747) | P-loop containing nucleoside triphosphate hydrolase (IPR027417)
Os01g0605300	Os01t0605300-01	Similar to Likely ubiquitin-conjugating enzyme e2. (Os01t0605300-01)	chr01:23843274..23846735(+ strand)		UBC48	OsUBC48		UBIQUITIN-CONJUGATING ENZYME 48	Ubiquitin-conjugating enzyme 48		shoot apical meristem (PO:0020148)		Ubiquitin-conjugating enzyme E2 (IPR000608) | Ubiquitin-conjugating enzyme, active site (IPR023313) | Ubiquitin-conjugating enzyme/RWD-like (IPR016135)
Os01g0605400	Os01t0605400-01	Gamete-expressed 3 protein, Anther development, Positive regulation of osmotic stress response by regulating ROS scavenging (Os01t0605400-01)	chr01:23847015..23850623(+ strand)	OsGEX3			gamete-expressed 3		Quinonprotein alcohol dehydrogenase-like domain-containing protein	Molecular Function: protein binding (GO:0005515)	plant sperm cell (PO:0000084)		Protein GAMETE EXPRESSED 3-like (IPR045301) | Pyrrolo-quinoline quinone beta-propeller repeat (IPR018391) | Pyrrolo-quinoline quinone repeat (IPR002372) | Quinoprotein alcohol dehydrogenase-like superfamily (IPR011047) | WD40/YVTN repeat-like-containing domain superfamily (IPR015943)
Os01g0605500	Os01t0605500-00	Kinesin, motor region domain containing protein. (Os01t0605500-00)	chr01:23850922..23854484(- strand)			KIF19, OsKIF19			Kinesin-like protein KIF19	Biological Process: microtubule-based movement (GO:0007018) | Molecular Function: ATP binding (GO:0005524) | Molecular Function: microtubule binding (GO:0008017) | Molecular Function: microtubule motor activity (GO:0003777)			Kinesin motor domain (IPR001752) | Kinesin motor domain superfamily (IPR036961) | Kinesin motor domain, conserved site (IPR019821) | Kinesin-like protein (IPR027640) | P-loop containing nucleoside triphosphate hydrolase (IPR027417)
Os01g0605600	Os01t0605600-00		chr01:23855677..23855976(+ strand)							Molecular Function: protein binding (GO:0005515)			PB1 domain (IPR000270)
Os01g0605650	Os01t0605650-01	Zinc finger, C3HC-like domain containing protein. (Os01t0605650-01)	chr01:23856793..23861718(+ strand)							Molecular Function: zinc ion binding (GO:0008270)			SCF(NIPA) complex component (IPR052238) | Zinc finger, C3HC-like (IPR012935)
Os01g0605700	Os01t0605700-01	MtN3 and saliva related transmembrane protein family protein. (Os01t0605700-01)	chr01:23864681..23867205(+ strand)		SWEET6B	OsSWEET6b, SWEET6b		SWEET6B	sugar will eventually be exported transporter 6b	Cellular Component: membrane (GO:0016020) | Molecular Function: sugar transmembrane transporter activity (GO:0051119)	root (PO:0009005) | 4 leaf senescence stage (PO:0001054) | anther (PO:0009066)	starch content (TO:0000696) | leaf senescence (TO:0000249) | pollen fertility (TO:0000421) | glucose content (TO:0000300) | fructose content (TO:0006005)	Sugar transporter SWEET (IPR047664) | Sugar transporter SWEET repeat (IPR004316)
Os01g0605850	Os01t0605850-00		chr01:23875313..23875654(- strand)
Os01g0606000	Os01t0606000-00	MtN3 and saliva related transmembrane protein family protein. (Os01t0606000-00)	chr01:23877540..23880467(+ strand)		SWEET6A	OsSWEET6a, SWEET6a		SWEET6A	sugar will eventually be exported transporter 6a	Cellular Component: membrane (GO:0016020) | Molecular Function: sugar transmembrane transporter activity (GO:0051119)	root (PO:0009005) | anther (PO:0009066)	fructose content (TO:0006005) | gibberellic acid sensitivity (TO:0000166) | starch content (TO:0000696) | glucose content (TO:0000300) | pollen fertility (TO:0000421) | cytokinin sensitivity (TO:0000167) | auxin sensitivity (TO:0000163)	Sugar transporter SWEET (IPR047664) | Sugar transporter SWEET repeat (IPR004316)
Os01g0606050	Os01t0606050-00	Similar to T15D22.3. (Os01t0606050-00)	chr01:23883251..23884244(+ strand)
Os01g0606100	Os01t0606100-00		chr01:23885318..23885725(- strand)
Os01g0606133	Os01t0606133-00	Hypothetical conserved gene. (Os01t0606133-00)	chr01:23886851..23888222(- strand)							Molecular Function: protein binding (GO:0005515)			Sensory map formation adhesion molecule (IPR053224) | WD40/YVTN repeat-like-containing domain superfamily (IPR015943)
Os01g0606166	Os01t0606166-01	Conserved hypothetical protein. (Os01t0606166-01)	chr01:23886901..23888225(+ strand)
Os01g0606200	Os01t0606200-00	Conserved hypothetical protein. (Os01t0606200-00)	chr01:23890258..23890668(- strand)
Os01g0606400	Os01t0606400-01	Hypothetical protein. (Os01t0606400-01)	chr01:23895058..23897435(+ strand)
Os01g0606500	Os01t0606500-00		chr01:23896936..23897368(- strand)
Os01g0606900	Os01t0606900-01	Heat shock protein DnaJ, N-terminal domain containing protein. (Os01t0606900-01)	chr01:23911517..23913239(+ strand)		BPH33	OsDjC10, DjC10, Bph33(t), Bph33		BROWN PLANTHOPPER RESISTANCE 33	DnaJ domain protein C10			brown planthopper resistance (TO:0000424) | drought tolerance (TO:0000276)	Chaperone J-domain superfamily (IPR036869) | DnaJ domain (IPR001623) | DnaJ domain, conserved site (IPR018253)
Os01g0607000	Os01t0607000-01	Glutelin family protein. (Os01t0607000-01)	chr01:23914150..23914856(+ strand)
Os01g0607050	Os01t0607050-00		chr01:23915595..23918535(+ strand)							Biological Process: regulation of DNA-templated transcription (GO:0006355) | Molecular Function: zinc ion binding (GO:0008270)			FAR1 DNA binding domain (IPR004330) | FHY3/FAR1 family (IPR031052) | MULE transposase domain (IPR018289) | Zinc finger, PMZ-type (IPR006564) | Zinc finger, SWIM-type (IPR007527)
Os01g0607100	Os01t0607100-01	Lipid transfer protein, Regulation of pollen wall development (Os01t0607100-01)	chr01:23919276..23921549(+ strand)	OsLTP47	AGP29	OsAGP29	lipid transfer protein 47	ARABINOGALACTAN PROTEIN 29	Arabinogalactan protein 29				Bifunctional inhibitor/plant lipid transfer protein/seed storage helical domain (IPR016140) | Bifunctional inhibitor/plant lipid transfer protein/seed storage helical domain superfamily (IPR036312) | Plant lipid transfer GPI-anchored (IPR053353)
Os01g0607200	Os01t0607200-01,Os01t0607200-02	Amino acid permease subfamily protein. (Os01t0607200-01);Similar to amino acid permease family protein. (Os01t0607200-02)	chr01:23923718..23933449(+ strand)			OsBAT1			bi-directional amino acid transporter 1	Biological Process: amino acid transport (GO:0006865) | Biological Process: transmembrane transport (GO:0055085) | Cellular Component: membrane (GO:0016020) | Molecular Function: transmembrane transporter activity (GO:0022857)			Amino acid permease subfamily (IPR004756) | Amino acid permease, conserved site (IPR004840) | Amino Acid-Polyamine-Organocation Transporter (IPR051123) | Amino acid/polyamine transporter I (IPR002293)
Os01g0607250	Os01t0607250-00	Hypothetical protein. (Os01t0607250-00)	chr01:23929777..23933117(- strand)
Os01g0607300	Os01t0607300-01	Small ubiquitin-related modifier, SUMO domain containing protein. (Os01t0607300-01)	chr01:23934148..23937209(+ strand)										Rad60/SUMO-like domain (IPR022617) | Ubiquitin-like domain superfamily (IPR029071)
Os01g0607400	Os01t0607400-01,Os01t0607400-02	LEUNIG-like (LUGL) transcriptional regulator, Regulation of floral organ development (Os01t0607400-01);Similar to STYLOSA protein. (Os01t0607400-02)	chr01:23938395..23949885(- strand)	OsLUGL, OsKKX		OsWD40-17, OsLUGL, LUGL, KKX, OsKKX	LEUNIG-like, KAIKOUXIAO		LEUNIG-like transcriptional regulator, KAIKOUXIAO, LEUNIG-like, LEUNIG	Molecular Function: protein binding (GO:0005515) | Molecular Function: transcription corepressor activity (GO:0003714)	spikelet meristem (PO:0006327) | primordium (PO:0025127) | floral organ primordium (PO:0025477) | flower meristem (PO:0000229) | inflorescence development stage (PO:0001083)	inflorescence development trait (TO:0000621) | auxin content (TO:0002672) | sterility related trait (TO:0000485) | seed anatomy and morphology trait (TO:0000184)	LIS1 homology motif (IPR006594) | Transcriptional corepressor LEUNIG-like (IPR044716) | WD40 repeat (IPR001680) | WD40 repeat, conserved site (IPR019775) | WD40-repeat-containing domain superfamily (IPR036322) | WD40/YVTN repeat-like-containing domain superfamily (IPR015943)
Os01g0607600	Os01t0607600-00	WD40 repeat domain containing protein. (Os01t0607600-00)	chr01:23947829..23962251(- strand)			OsWD40-18, WD40-18, LUG, DLN14, OsDLN14			transcriptional corepressor LEUNIG, LEUNIG, DLN repressor 14, DLN motif protein 14	Molecular Function: protein binding (GO:0005515)			LIS1 homology motif (IPR006594) | WD40 repeat (IPR001680) | WD40 repeat, conserved site (IPR019775) | WD40-repeat-containing domain superfamily (IPR036322) | WD40/YVTN repeat-like-containing domain superfamily (IPR015943)
Os01g0607800	Os01t0607800-01,Os01t0607800-02	Pentatricopeptide repeat domain containing protein. (Os01t0607800-01);Hypothetical conserved gene. (Os01t0607800-02)	chr01:23970594..23972310(+ strand)							Biological Process: RNA modification (GO:0009451) | Molecular Function: protein binding (GO:0005515) | Molecular Function: RNA binding (GO:0003723)			Pentatricopeptide repeat (IPR002885) | Pentatricopeptide repeat-containing (IPR050421) | Pentatricopeptide repeat-containing protein At1g15510-like (IPR045215) | Tetratricopeptide-like helical domain superfamily (IPR011990)
Os01g0607900	Os01t0607900-01	LRR-receptor-like kinase (LRR-RLK) family protein (Os01t0607900-01)	chr01:23976021..23981901(- strand)			OsRPK1, OsJNipponRPK1, OsI219RPK1, OsI9311RPK1			receptor-like protein kinase 1	Biological Process: protein phosphorylation (GO:0006468) | Molecular Function: ATP binding (GO:0005524) | Molecular Function: protein binding (GO:0005515) | Molecular Function: protein kinase activity (GO:0004672)			Arabidopsis Inactive Receptor-like Kinases (IPR050994) | Leucine-rich repeat (IPR001611) | Leucine-rich repeat domain superfamily (IPR032675) | Leucine-rich repeat-containing N-terminal, plant-type (IPR013210) | Protein kinase domain (IPR000719) | Protein kinase-like domain superfamily (IPR011009)
Os01g0608000	Os01t0608000-01	Hypothetical conserved gene. (Os01t0608000-01)	chr01:24004148..24006633(- strand)
Os01g0608101	Os01t0608101-00	Conserved hypothetical protein. (Os01t0608101-00)	chr01:24004176..24006793(+ strand)
Os01g0608200	Os01t0608200-00	Hypothetical protein. (Os01t0608200-00)	chr01:24018683..24019797(- strand)
Os01g0608300	Os01t0608300-00	Similar to aspartic proteinase nepenthesin-2. (Os01t0608300-00)	chr01:24018634..24020111(+ strand)							Biological Process: proteolysis (GO:0006508) | Molecular Function: aspartic-type endopeptidase activity (GO:0004190)			Aspartic peptidase A1 family (IPR001461) | Aspartic peptidase domain superfamily (IPR021109) | Aspartic peptidase, active site (IPR001969) | Peptidase family A1 domain (IPR033121) | Xylanase inhibitor, N-terminal (IPR032861)
Os01g0608400	Os01t0608400-01	Nucleotide-binding LRR receptor (NLR) family protein (Os01t0608400-01)	chr01:24021928..24027660(- strand)							Biological Process: defense response (GO:0006952) | Molecular Function: ADP binding (GO:0043531) | Molecular Function: ATP hydrolysis activity (GO:0016887)			AAA+ ATPase domain (IPR003593) | Disease resistance protein, plants (IPR044974) | Leucine-rich repeat domain superfamily (IPR032675) | NB-ARC (IPR002182) | P-loop containing nucleoside triphosphate hydrolase (IPR027417) | Winged helix-like DNA-binding domain superfamily (IPR036388)
Os01g0608700	Os01t0608700-00		chr01:24038063..24040195(+ strand)										Domain of unknown function DUF4220 (IPR025315) | Protein of unknown function DUF594 (IPR007658)
Os01g0608800	Os01t0608800-00		chr01:24041974..24042192(- strand)
Os01g0608900	Os01t0608900-01	Hypothetical gene. (Os01t0608900-01)	chr01:24046289..24048765(+ strand)
Os01g0609000	Os01t0609000-00	Similar to Pleiotropic drug resistance protein 3. (Os01t0609000-00)	chr01:24047446..24055918(- strand)		PDR10	OsABCG34, OsPDR10, OsPDR1		PLEIOTROPIC DRUG RESISTANCE 10	ABC transporter superfamily ABCG subgroup member 34, pleiotropic drug resistance 10, pleiotropic drug resistance 1	Cellular Component: membrane (GO:0016020) | Molecular Function: ABC-type transporter activity (GO:0140359) | Molecular Function: ATP binding (GO:0005524) | Molecular Function: ATP hydrolysis activity (GO:0016887)			AAA+ ATPase domain (IPR003593) | ABC transporter family G domain (IPR043926) | ABC transporter-like, ATP-binding domain (IPR003439) | ABC-2 type transporter, transmembrane domain (IPR013525) | ABC-transporter, N-terminal domain (IPR029481) | ATP-binding cassette transporter, PDR-like subfamily G, domain 1 (IPR034001) | ATP-binding cassette transporter, PDR-like subfamily G, domain 2 (IPR034003) |…
Os01g0609200	Os01t0609200-00	Similar to Pleiotropic drug resistance protein 3. (Os01t0609200-00)	chr01:24065207..24073621(- strand)		PDR11	OsABCG35, OsPDR11, OsPDR2		PLEIOTROPIC DRUG RESISTANCE 11	ABC transporter superfamily ABCG subgroup member 35, pleiotropic drug resistance 11, pleiotropic drug resistance 2	Cellular Component: membrane (GO:0016020) | Molecular Function: ABC-type transporter activity (GO:0140359) | Molecular Function: ATP binding (GO:0005524) | Molecular Function: ATP hydrolysis activity (GO:0016887)			AAA+ ATPase domain (IPR003593) | ABC transporter family G domain (IPR043926) | ABC transporter-like, ATP-binding domain (IPR003439) | ABC-2 type transporter, transmembrane domain (IPR013525) | ABC-transporter, N-terminal domain (IPR029481) | ATP-binding cassette transporter, PDR-like subfamily G, domain 1 (IPR034001) | ATP-binding cassette transporter, PDR-like subfamily G, domain 2 (IPR034003) |…
Os01g0609300	Os01t0609300-01,Os01t0609300-02	PDR-type ABC transporter 9 (Os01t0609300-01);Hypothetical conserved gene. (Os01t0609300-02)	chr01:24075070..24082181(- strand)	OsPDR9	PDR9	OsPDR9, ospdr9, OsPDR3, PDR3, OsABCG36/OsPDR9, OsABCG36	pleiotropic drug resistance 9, PDR-type ABC transporter 9	PLEIOTROPIC DRUG RESISTANCE 9	pleiotropic drug resistance 9, PDR-type ABC transporter 9, sativa pleiotropic drug resistance 3, pleiotropic drug resistance 3, Pleiotropic drug resistance protein 3	Cellular Component: membrane (GO:0016020) | Molecular Function: ABC-type transporter activity (GO:0140359) | Molecular Function: ATP binding (GO:0005524) | Molecular Function: ATP hydrolysis activity (GO:0016887)		blast disease (TO:0000074)	AAA+ ATPase domain (IPR003593) | ABC transporter family G domain (IPR043926) | ABC transporter-like, ATP-binding domain (IPR003439) | ABC-2 type transporter, transmembrane domain (IPR013525) | ABC-transporter, N-terminal domain (IPR029481) | ATP-binding cassette transporter, PDR-like subfamily G, domain 2 (IPR034003) | P-loop containing nucleoside triphosphate hydrolase (IPR027417) | Plant PDR AB…
Os01g0609501	Os01t0609501-00	Hypothetical protein. (Os01t0609501-00)	chr01:24080593..24081885(+ strand)
Os01g0609700	Os01t0609700-01	Conserved hypothetical protein. (Os01t0609700-01)	chr01:24102742..24104421(+ strand)
Os01g0609900	Os01t0609900-01,Os01t0609900-02	Similar to Pleiotropic drug resistance protein 4. (Os01t0609900-01);Similar to PDR-like ABC transporter (PDR4 ABC transporter). (Os01t0609900-02)	chr01:24107086..24115287(- strand)		PDR8	OsPDR8, PDR4, P0410E03.16, OsABCG37, OsPDR4		PLEIOTROPIC DRUG RESISTANCE 8	sativa pleiotropic drug resistance 8, Pleiotropic drug resistance protein 4, ABC transporter superfamily ABCG subgroup member 37, pleiotropic drug resistance 4	Cellular Component: membrane (GO:0016020) | Molecular Function: ABC-type transporter activity (GO:0140359) | Molecular Function: ATP binding (GO:0005524) | Molecular Function: ATP hydrolysis activity (GO:0016887)			AAA+ ATPase domain (IPR003593) | ABC transporter family G domain (IPR043926) | ABC transporter-like, ATP-binding domain (IPR003439) | ABC-2 type transporter, transmembrane domain (IPR013525) | ABC-transporter, N-terminal domain (IPR029481) | ATP-binding cassette transporter, PDR-like subfamily G, domain 1 (IPR034001) | ATP-binding cassette transporter, PDR-like subfamily G, domain 2 (IPR034003) |…
Os01g0610000	Os01t0610000-00		chr01:24123244..24123900(- strand)
Os01g0610050	Os01t0610050-00	Non-protein coding transcript. (Os01t0610050-00)	chr01:24124911..24125477(- strand)
Os01g0610100	Os01t0610100-01	Similar to Clone ZZZ51 mRNA sequence. (Os01t0610100-01)	chr01:24126625..24129621(+ strand)						vacuolar H+-ATPase subunit C, Vacuolar ATP synthase 21-kD proteolipid subunit C	Biological Process: proton transmembrane transport (GO:1902600) | Cellular Component: proton-transporting two-sector ATPase complex, proton-transporting domain (GO:0033177) | Cellular Component: proton-transporting V-type ATPase, V0 domain (GO:0033179) | Molecular Function: proton transmembrane transporter activity (GO:0015078) | Molecular Function: proton-transporting ATPase activity, rotational…			F/V-ATP synthase subunit C superfamily (IPR035921) | V-ATPase proteolipid subunit (IPR000245) | V-ATPase proteolipid subunit C-like domain (IPR002379)
Os01g0610300	Os01t0610300-01	A member of the ASI1-AIPP1-EDM2 (AAE) complex, Rice orthologue of Arabidopsis IBM2 protein, Regulation of rice fertility and flowering time, Mediation of alternative polyadenylation, Control of global poly(A) site usage (Os01t0610300-01)	chr01:24136871..24144292(+ strand)	OsASI1, OsIBM2	IBM2	OsIBM2, TN1, OsTN1	ANTI-SILENCING 1, INCREASE IN BONSAI METHYLATION 2	INCREASED BONSAI METHYLATION 2	Increased Bonsai Methylation 2, Tiller Number 1	Molecular Function: chromatin binding (GO:0003682) | Molecular Function: nucleic acid binding (GO:0003676)	axillary bud (PO:0004709)	tillering ability (TO:0000329) | tiller number (TO:0000346)	Bromo adjacent homology (BAH) domain (IPR001025) | Bromo adjacent homology (BAH) domain superfamily (IPR043151) | Nucleotide-binding alpha-beta plait domain superfamily (IPR012677) | RNA-binding domain superfamily (IPR035979)
Os01g0610400	Os01t0610400-01	Acyl-CoA N-acyltransferase domain containing protein. (Os01t0610400-01)	chr01:24145891..24148846(+ strand)							Molecular Function: acyltransferase activity, transferring groups other than amino-acyl groups (GO:0016747)			Acyl-CoA N-acyltransferase (IPR016181) | GNAT domain (IPR000182) | N-terminal and lysine N-acetyltransferase (IPR051556)
Os01g0610500	Os01t0610500-01,Os01t0610500-02	Yip1 domain containing protein. (Os01t0610500-01);Similar to Yip1 domain family member 1. (Os01t0610500-02)	chr01:24151040..24154089(- strand)							Biological Process: vesicle-mediated transport (GO:0016192) | Cellular Component: Golgi apparatus (GO:0005794) | Cellular Component: membrane (GO:0016020) | Molecular Function: small GTPase binding (GO:0031267)			Protein Yip5/YIPF1/YIPF2 (IPR039765) | Yip1 domain (IPR006977)
Os01g0610600	Os01t0610600-01,Os01t0610600-02	Endonuclease/exonuclease/phosphatase domain containing protein. (Os01t0610600-01);Similar to endonuclease/exonuclease/phosphatase family protein. (Os01t0610600-02)	chr01:24155649..24162572(- strand)							Molecular Function: catalytic activity (GO:0003824)			CCR4/nocturin mRNA turnover and transcription (IPR050410) | Endonuclease/exonuclease/phosphatase (IPR005135) | Endonuclease/exonuclease/phosphatase superfamily (IPR036691)
Os01g0610700	Os01t0610700-01	Zinc finger, RING/FYVE/PHD-type domain containing protein. (Os01t0610700-01)	chr01:24163351..24166195(- strand)			OsRFPV-4, OsRING136, RING136			RING finger protein OsRFPV-4, RING-V protein 4, RING-type E3 ubiquitin ligase 136	Molecular Function: zinc ion binding (GO:0008270)			Zinc finger, RING-CH-type (IPR011016) | Zinc finger, RING/FYVE/PHD-type (IPR013083)
Os01g0610800	Os01t0610800-01	Thrombospondin, type 1 repeat domain containing protein. (Os01t0610800-01)	chr01:24168245..24170219(- strand)										ADAMTS and ADAMTS-like (IPR050439) | Thrombospondin type-1 (TSP1) repeat (IPR000884) | Thrombospondin type-1 (TSP1) repeat superfamily (IPR036383)
Os01g0611000	Os01t0611000-01,Os01t0611000-02	DUF642 domain containing protein, Control of diurnal flower opening time (Os01t0611000-01);Hypothetical conserved gene. (Os01t0611000-02)	chr01:24181111..24183979(+ strand)	DFOT1	DFOT1	OsDFOT1	Diurnal Flower Opening Time 1	DIURNAL FLOWER OPENING TIME 1	Diurnal Flower Opening Time 1		lodicule (PO:0009036) | fully expanded lodicule stage (PO:0001079)	flowering time (TO:0002616)	DUF642 L-galactono-1,4-lactone-responsive gene 2-like domain (IPR006946) | Galactose-binding-like domain superfamily (IPR008979) | Pectin Methylation Modulator (IPR052437)
Os01g0611050	Os01t0611050-00	Hypothetical gene. (Os01t0611050-00)	chr01:24187513..24189601(- strand)
Os01g0611100	Os01t0611100-01	Small GTPase, Ras related nuclear protein, Cold tolerance, Regulation of cellular mitosis and auxin signalling pathway (Os01t0611100-01)	chr01:24187312..24189794(+ strand)	OsRAN1	RAN1	OsRAN1	Ras-related nuclear protein 1	RAN GTPASE 1	Ran GTPase 1, Ras-like nuclear GTPase 1, Ras-related nuclear protein 1	Biological Process: nucleocytoplasmic transport (GO:0006913) | Molecular Function: GTP binding (GO:0005525) | Molecular Function: GTPase activity (GO:0003924)		growth and development trait (TO:0000357) | auxin sensitivity (TO:0000163) | cold tolerance (TO:0000303)	P-loop containing nucleoside triphosphate hydrolase (IPR027417) | Ran GTPase (IPR002041) | Small GTP-binding protein domain (IPR005225) | Small GTPase (IPR001806)
Os01g0611200	Os01t0611200-00		chr01:24191709..24192374(- strand)										ENT domain (IPR005491) | ENT domain-like superfamily (IPR036142)
Os01g0611300	Os01t0611300-01	Similar to Metal tolerance protein 7. (Os01t0611300-01)	chr01:24195504..24196616(+ strand)						metal tolerance protein
Os01g0611700	Os01t0611700-00		chr01:24229902..24230153(+ strand)
Os01g0611800	Os01t0611800-00		chr01:24238687..24238989(+ strand)		TPS2	OsTPS2, TPS40, OsTPS40		TERPENE SYNTHASE 2	terpene synthase 2	Molecular Function: lyase activity (GO:0016829) | Molecular Function: magnesium ion binding (GO:0000287) | Molecular Function: terpene synthase activity (GO:0010333)			Isoprenoid synthase domain superfamily (IPR008949) | Terpene synthase, metal-binding domain (IPR005630)
Os01g0611900	Os01t0611900-01,Os01t0611900-02	Pentatricopeptide repeat domain containing protein. (Os01t0611900-01);Pentatricopeptide repeat domain containing protein. (Os01t0611900-02)	chr01:24240257..24245230(- strand)							Molecular Function: protein binding (GO:0005515)			Pentacotripeptide-repeat region of PRORP (IPR033443) | Pentatricopeptide repeat (IPR002885) | Tetratricopeptide-like helical domain superfamily (IPR011990)
Os01g0611950	Os01t0611950-00	Hypothetical gene. (Os01t0611950-00)	chr01:24244539..24245291(+ strand)
Os01g0612000	Os01t0612000-01,Os01t0612000-02	Similar to DNA methyl transferase4. (Os01t0612000-01);DNA (cytosine-5)-methyltransferase (Os01t0612000-02)	chr01:24245868..24249373(- strand)		DNMT2	OsDNMT2, OsDnmt2		DNA METHYLTRANSFERASE 2	DNA methyltransferase 2	Molecular Function: methyltransferase activity (GO:0008168)			C-5 cytosine methyltransferase (IPR001525) | Cytosine-specific C5-methyltransferase (IPR050750) | S-adenosyl-L-methionine-dependent methyltransferase superfamily (IPR029063)
Os01g0612200	Os01t0612200-01	Cytochrome c oxidase, subunit Vb family protein. (Os01t0612200-01)	chr01:24255379..24259940(+ strand)			coxVb, COX5b			cytochrome c oxidase subunit Vb, cytochrome c oxidase subunit 5b	Biological Process: mitochondrial electron transport, cytochrome c to oxygen (GO:0006123) | Cellular Component: mitochondrial envelope (GO:0005740) | Cellular Component: mitochondrial respiratory chain complex IV (GO:0005751)		temperature response trait (TO:0000432)	Cytochrome c oxidase, subunit Vb (IPR002124) | Cytochrome c oxidase, subunit Vb superfamily (IPR036972)
Os01g0612350	Os01t0612350-01	Hypothetical gene. (Os01t0612350-01)	chr01:24261982..24267594(- strand)
Os01g0612425	Os01t0612425-00	Hypothetical protein. (Os01t0612425-00)	chr01:24271398..24272349(+ strand)
Os01g0612500	Os01t0612500-01	Phospholipase/carboxylesterase domain containing protein. (Os01t0612500-01)	chr01:24277095..24280999(+ strand)			OsPOP2, POP2			Prolyl Oligopeptidase 2, PROLYL OLIGOPEPTIDASE 2	Molecular Function: hydrolase activity (GO:0016787)			Alpha/Beta hydrolase fold (IPR029058) | Phospholipase/carboxylesterase/thioesterase (IPR003140)
Os01g0612600	Os01t0612600-01	DUF1644 family protein, Salt tolerance (Os01t0612600-01)	chr01:24282911..24285306(- strand)	SIDP361	SIDP361	OsSIDP361	Stress induced DUF1644 protein 361	STRESS INDUCED DUF1644 PROTEIN 361	Stress induced DUF1644 protein 361			salt tolerance (TO:0006001) | proline content (TO:0006002) | abscisic acid sensitivity (TO:0000615) | drought tolerance (TO:0000276)	Protein of unknown function DUF1644 (IPR012866)
Os01g0612700	Os01t0612700-01,Os01t0612700-02	Zinc finger, LSD1-type domain containing protein. (Os01t0612700-01);LSD1-like-type zinc finger protein, Disease resistance, Saline-alkaline stress resistance (Os01t0612700-02)	chr01:24294290..24299500(+ strand)	LOL2, OsLOL2, OsLOL5	LOL2	OsLOL2, OsLSD5, OsLOL5, LOL5	LSD1-LIKE ZINC FINGER PROTEIN, LSD1-like 2, LSD1-like-5	LSD1-LIKE ZINC FINGER PROTEIN	LSD1-like 2, lsd one like 2, LSD1-like-5			plant height (TO:0000207) | oxidative stress (TO:0002657) | bacterial blight disease resistance (TO:0000175) | salt tolerance (TO:0006001) | gibberellic acid content (TO:0002675) | leaf necrosis (TO:0000652)	LSD1-like (IPR040319) | Zinc finger, LSD1-type (IPR005735)
Os01g0612750	Os01t0612750-00	Hypothetical gene. (Os01t0612750-00)	chr01:24300004..24300543(- strand)
Os01g0612800	Os01t0612800-01	Conserved hypothetical protein. (Os01t0612800-01)	chr01:24300144..24301062(+ strand)										Heat shock protein DnaJ, cysteine-rich domain superfamily (IPR036410)
Os01g0612900	Os01t0612900-01	Lipase, GDSL domain containing protein. (Os01t0612900-01)	chr01:24312652..24317113(+ strand)		GELP17	OsGELP17		GDSL ESTERASE/LIPASE PROTEIN 17	GDSL esterase/lipase protein 17	Molecular Function: hydrolase activity, acting on ester bonds (GO:0016788)			GDSL lipase/esterase (IPR001087) | GDSL lipase/esterase-like, plant (IPR035669) | SGNH hydrolase superfamily (IPR036514)
Os01g0613000	Os01t0613000-00		chr01:24330018..24330290(- strand)
Os01g0613100	Os01t0613100-00	Similar to predicted protein. (Os01t0613100-00)	chr01:24334363..24336159(+ strand)										Adenylate-forming domain-containing protein (IPR052979)
Os01g0613300	Os01t0613300-01	Conserved hypothetical protein CHP02058 domain containing protein. (Os01t0613300-01)	chr01:24341214..24343585(+ strand)										Conserved hypothetical protein CHP02058 (IPR011719) | Tubulin/FtsZ-like, C-terminal domain (IPR037103)
Os01g0613400	Os01t0613400-01	Non-protein coding transcript. (Os01t0613400-01)	chr01:24341881..24342143(+ strand)
Os01g0613500	Os01t0613500-01	Peptidase C1A, papain family protein. (Os01t0613500-01)	chr01:24343518..24345172(- strand)							Biological Process: proteolysis (GO:0006508) | Molecular Function: cysteine-type peptidase activity (GO:0008234)			Cathepsin propeptide inhibitor domain (I29) (IPR013201) | Cysteine peptidase, cysteine active site (IPR000169) | Cysteine peptidase, histidine active site (IPR025660) | Papain-like cysteine endopeptidase (IPR039417) | Papain-like cysteine peptidase superfamily (IPR038765) | Peptidase C1A (IPR013128) | Peptidase C1A, papain C-terminal (IPR000668)
Os01g0613800	Os01t0613800-01	Peptidase C1A, papain family protein. (Os01t0613800-01)	chr01:24351308..24353345(- strand)							Biological Process: proteolysis (GO:0006508) | Molecular Function: cysteine-type peptidase activity (GO:0008234)			Cathepsin propeptide inhibitor domain (I29) (IPR013201) | Cysteine peptidase, asparagine active site (IPR025661) | Papain-like cysteine endopeptidase (IPR039417) | Papain-like cysteine peptidase superfamily (IPR038765) | Peptidase C1A (IPR013128) | Peptidase C1A, papain C-terminal (IPR000668)
Os01g0613900	Os01t0613900-01,Os01t0613900-02,Os01t0613900-03	Hypothetical conserved gene. (Os01t0613900-01);Similar to predicted protein. (Os01t0613900-02);LPPG:FO 2-phospho-L-lactate transferase CofD/UPF0052 domain containing protein. (Os01t0613900-03)	chr01:24354168..24360484(- strand)							Molecular Function: LPPG:FO 2-phospho-L-lactate transferase activity (GO:0043743)			2-phospho-L-lactate transferase CofD (IPR002882) | CofD-like domain superfamily (IPR038136)
Os01g0614300	Os01t0614300-01	Protein of unknown function DUF231, plant domain containing protein. (Os01t0614300-01)	chr01:24364146..24367678(+ strand)			OsTBL16, TBL16			trichome birefringence-like 16	Molecular Function: O-acetyltransferase activity (GO:0016413) | Molecular Function: transferase activity (GO:0016740)			Trichome birefringence-like family (IPR029962) | Trichome birefringence-like, C-terminal domain (IPR026057) | Trichome birefringence-like, N-terminal domain (IPR025846)
Os01g0614400	Os01t0614400-01	Conserved hypothetical protein. (Os01t0614400-01)	chr01:24366702..24367660(- strand)
Os01g0614500	Os01t0614500-01	Nucleotide-binding, alpha-beta plait domain containing protein. (Os01t0614500-01)	chr01:24369103..24372156(- strand)							Molecular Function: nucleic acid binding (GO:0003676) | Molecular Function: RNA binding (GO:0003723)			Nucleotide-binding alpha-beta plait domain superfamily (IPR012677) | RNA recognition motif domain (IPR000504) | RNA-binding domain superfamily (IPR035979) | RNA-binding_regulatory_proteins (IPR050886)
Os01g0614700	Os01t0614700-01,Os01t0614700-02	Similar to Adaptin ear-binding coat-associated protein 1. (Os01t0614700-01);Adaptin ear-binding coat-associated protein 1 NECAP-1 family protein. (Os01t0614700-02)	chr01:24375877..24379899(+ strand)		ABCI13	OsABCI13		ABC TRANSPORTER I FAMILY MEMBER 13	ABC transporter superfamily ABCI subgroup member 13	Biological Process: endocytosis (GO:0006897) | Cellular Component: membrane (GO:0016020)			NECAP, PHear domain (IPR012466) | PH-like domain superfamily (IPR011993)
Os01g0614750	Os01t0614750-00	Hypothetical protein. (Os01t0614750-00)	chr01:24375913..24379864(- strand)
Os01g0614800	Os01t0614800-00		chr01:24380082..24380597(+ strand)
Os01g0614900	Os01t0614900-01,Os01t0614900-02	Rice homolog of ATG7, Autophagy-related protein, Autophagy-dependent lipid metabolism in anther development, Autophagy-mediated regulation of starch metabolism during seed maturation (Os01t0614900-01);Similar to autophagy-related 7. (Os01t0614900-02)	chr01:24380637..24386666(- strand)	OsATG7	ATG7	OsATG7, Atg7	autophagy-related 7	AUTOPHAGY ASSOCIATED GENE 7	autophagy 7, OsAuTophaGy7, autophagy-related 7, AUTOPHAGY RELATED7	Cellular Component: cytoplasm (GO:0005737) | Molecular Function: ubiquitin-like modifier activating enzyme activity (GO:0008641)	anther development stage (PO:0001004) | 4 leaf senescence stage (PO:0001054) | endosperm development stage (PO:0007633) | seed development stage (PO:0001170) | seed maturation stage (PO:0007632) | pollen development stage (PO:0001007) | G anther dehiscence stage (PO:0001035)	male sterility type (TO:0000106) | seed development trait (TO:0000653) | gibberellic acid content (TO:0002675) | starch content (TO:0000696) | seed maturation (TO:0002661) | cytokinin content (TO:0002660) | leaf size (TO:0002637) | chalky endosperm (TO:0000266) | leaf senescence (TO:0000249) | grain size (TO:0000397) | starch grain size (TO:0002655)	THIF-type NAD/FAD binding fold (IPR000594) | ThiF/MoeB/HesA family (IPR045886) | Ubiquitin-activating enzyme (IPR035985) | Ubiquitin-like modifier-activating enzyme Atg7 (IPR006285) | Ubiquitin-like modifier-activating enzyme Atg7, N-terminal (IPR032197) | Ubiquitin-like modifier-activating enzyme Atg7, N-terminal, subdomain 1 (IPR042522) | Ubiquitin-like modifier-activating enzyme Atg7, N-termin…
Os01g0615000	Os01t0615000-01	Hypothetical protein. (Os01t0615000-01)	chr01:24387024..24387834(+ strand)
Os01g0615050	Os01t0615050-01	Chymotrypsin inhibitor, Drought resistance (Os01t0615050-01)	chr01:24390875..24391711(- strand)	OCPI1	OCPI1	OsCPI1, CPI1	chymotrypsin inhibitor-like 1	O. SATIVA CHYMOTRYPSIN INHIBITOR-LIKE 1	Oryza sativa chymotrypsin inhibitor-like 1, CHYMOTRYPSIN INHIBITOR-LIKE 1	Biological Process: response to wounding (GO:0009611) | Molecular Function: serine-type endopeptidase inhibitor activity (GO:0004867)		relative yield (TO:0000153) | salt tolerance (TO:0006001) | abscisic acid sensitivity (TO:0000615) | drought tolerance (TO:0000276)	Proteinase inhibitor I13, potato inhibitor I (IPR000864) | Proteinase inhibitor I13, potato inhibitor I superfamily (IPR036354)
Os01g0615100	Os01t0615100-01	Chymotrypsin protease inhibitor, Salt and osmotic stress tolerance (Os01t0615100-01)	chr01:24392841..24393423(+ strand)	OCPI2	OCPI2	OsSRO1a, SRO1a, CPI2, OsCPI2, OCPI1	O. sativa chymotrypsin protease inhibitor 2, subtilisin-chymotrypsin protease inhibitor 2	O. SATIVA CHYMOTRYPSIN PROTEASE INHIBITOR 2	O. sativa chymotrypsin protease inhibitor 2, chymotrypsin protease inhibitor 2, subtilisin-chymotrypsin protease inhibitor 2, similar to RCD one 1a	Biological Process: response to wounding (GO:0009611) | Molecular Function: serine-type endopeptidase inhibitor activity (GO:0004867)		cold tolerance (TO:0000303) | salt tolerance (TO:0006001) | panicle blast disease resistance (TO:0000477) | osmotic response sensitivity (TO:0000095)	Proteinase inhibitor I13, potato inhibitor I (IPR000864) | Proteinase inhibitor I13, potato inhibitor I superfamily (IPR036354)
Os01g0615200	Os01t0615200-01	Transferase family protein. (Os01t0615200-01)	chr01:24395081..24396820(- strand)		AT2	OsAT2, OsAt2		ACYLTRANSFERASE 2	acyltransferase 2				Chloramphenicol acetyltransferase-like domain superfamily (IPR023213) | Plant acyltransferase (IPR050898)
Os01g0615250	Os01t0615250-00	Hypothetical protein. (Os01t0615250-00)	chr01:24395291..24396703(+ strand)
Os01g0615300	Os01t0615300-01,Os01t0615300-02	Transferase family protein. (Os01t0615300-01);Transferase family protein. (Os01t0615300-02)	chr01:24397564..24400652(- strand)		AT1	OsAT1, OsAt1		ACYLTRANSFERASE 1	acyltransferase 1				Chloramphenicol acetyltransferase-like domain superfamily (IPR023213) | Plant acyltransferase (IPR050898)
Os01g0615400	Os01t0615400-00	Hypothetical protein. (Os01t0615400-00)	chr01:24397782..24400564(+ strand)
Os01g0615500	Os01t0615500-00	ABC transporter-like domain containing protein. (Os01t0615500-00)	chr01:24408462..24410310(- strand)		ABCG2	OsABCG2		ABC TRANSPORTER G FAMILY MEMBER 2	ABC transporter superfamily ABCG subgroup member 2	Cellular Component: membrane (GO:0016020) | Molecular Function: ABC-type transporter activity (GO:0140359) | Molecular Function: ATP binding (GO:0005524) | Molecular Function: ATP hydrolysis activity (GO:0016887)			AAA+ ATPase domain (IPR003593) | ABC transporter-like, ATP-binding domain (IPR003439) | ABC transporter-like, conserved site (IPR017871) | ABC-2 type transporter, transmembrane domain (IPR013525) | ATP-binding cassette subfamily G transporters (IPR050352) | P-loop containing nucleoside triphosphate hydrolase (IPR027417)
Os01g0615850	Os01t0615850-01	Hypothetical gene. (Os01t0615850-01)	chr01:24418549..24419274(- strand)
Os01g0615925	Os01t0615925-00		chr01:24418733..24419083(+ strand)
Os01g0616100	Os01t0616100-01,Os01t0616100-02	Clathrin-coated vesicle component, A member of the SCY1 like gene family, SCY1-LIKE kinase, Regulation of plant innate immunity (Os01t0616100-01);Hypothetical conserved gene. (Os01t0616100-02)	chr01:24428205..24436102(+ strand)	OsSCYL2	SCYL2	OsSCYL2	SCY1-LIKE2	SCY1-LIKE 2	SCY1-LIKE2	Biological Process: protein phosphorylation (GO:0006468) | Molecular Function: ATP binding (GO:0005524) | Molecular Function: protein kinase activity (GO:0004672)	root (PO:0009005) | inflorescence (PO:0009049) | leaf (PO:0025034) | stem (PO:0009047) | leaf sheath (PO:0020104)	light sensitivity (TO:0000075) | bacterial blight disease resistance (TO:0000175) | carotenoid content (TO:0000496) | chlorophyll-b content (TO:0000295) | chlorophyll-a content (TO:0000293) | soluble protein content (TO:0000325) | hydrogen peroxide content (TO:0000605) | 1000-dehulled grain weight (TO:0000592) | grain thickness (TO:0000399) | grain length (TO:0000734) | seed set percent (TO:00004…	Armadillo-like helical (IPR011989) | Armadillo-type fold (IPR016024) | Catalytically Inactive Kinase-Related Protein (IPR051177) | Protein kinase domain (IPR000719) | Protein kinase-like domain superfamily (IPR011009)
Os01g0616300	Os01t0616300-01	Thioredoxin, core domain containing protein. (Os01t0616300-01)	chr01:24460869..24465037(+ strand)										Thioredoxin domain (IPR013766) | Thioredoxin-like superfamily (IPR036249) | TPR repeat-containing thioredoxin TTL1-4 (IPR044534)
Os01g0616333	Os01t0616333-01	Similar to Electron transporter. (Os01t0616333-01)	chr01:24461529..24463106(+ strand)							Molecular Function: protein binding (GO:0005515)			Tetratricopeptide repeat (IPR019734) | Tetratricopeptide-like helical domain superfamily (IPR011990) | TPR repeat-containing thioredoxin TTL1-4 (IPR044534)
Os01g0616366	Os01t0616366-00	Hypothetical protein. (Os01t0616366-00)	chr01:24461229..24464251(- strand)
Os01g0616400	Os01t0616400-01,Os01t0616400-02	Similar to Floral homeotic protein HUA1. (Os01t0616400-01);Hypothetical conserved gene. (Os01t0616400-02)	chr01:24471931..24478431(- strand)		C3H8	OsC3H8		ZINC FINGER CCCH DOMAIN-CONTAINING PROTEIN 8	Zinc finger CCCH domain-containing protein 8	Molecular Function: metal ion binding (GO:0046872)			Plant Zinc finger CCCH domain-containing (IPR050974) | Zinc finger, CCCH-type (IPR000571) | Zinc finger, CCCH-type superfamily (IPR036855)
Os01g0616500	Os01t0616500-01	Similar to 50S ribosomal protein L22. (Os01t0616500-01)	chr01:24480898..24483661(+ strand)							Biological Process: translation (GO:0006412) | Cellular Component: large ribosomal subunit (GO:0015934) | Cellular Component: ribosome (GO:0005840) | Molecular Function: structural constituent of ribosome (GO:0003735)			Large ribosomal subunit protein uL22 (IPR001063) | Large ribosomal subunit protein uL22, bacterial/chloroplast-type (IPR005727) | Large ribosomal subunit protein uL22, bacterial/organelle-type (IPR047867) | Ribosomal protein uL22 superfamily (IPR036394)
Os01g0616600	Os01t0616600-01	Pentatricopeptide repeat domain containing protein. (Os01t0616600-01)	chr01:24484515..24485903(+ strand)							Molecular Function: protein binding (GO:0005515)			Pentatricopeptide repeat (IPR002885) | Pentatricopeptide/CCM1 RNA-binding (IPR051222) | Tetratricopeptide-like helical domain superfamily (IPR011990)
Os01g0616666	Os01t0616666-00		chr01:24487087..24487831(+ strand)							Molecular Function: FAD binding (GO:0071949) | Molecular Function: flavin adenine dinucleotide binding (GO:0050660) | Molecular Function: oxidoreductase activity (GO:0016491)			FAD linked oxidase, N-terminal (IPR006094) | FAD-binding domain, PCMH-type (IPR016166) | FAD-binding, type PCMH, subdomain 1 (IPR016167) | FAD-binding, type PCMH-like superfamily (IPR036318) | Oxygen oxidoreductase covalent FAD-binding site (IPR006093)
Os01g0616800	Os01t0616800-01	Pentatricopeptide repeat containing protein. (Os01t0616800-01)	chr01:24496188..24497895(+ strand)							Molecular Function: protein binding (GO:0005515)			Pentatricopeptide repeat (IPR002885) | Tetratricopeptide-like helical domain superfamily (IPR011990)
Os01g0616900	Os01t0616900-01	Cytidine triphosphate synthase, Early endosperm development, Regulation of nuclei spacing, Microtubule formation (Os01t0616900-01)	chr01:24498791..24504856(- strand)	OsCTPS1	ENL2	OsCTPS1, CTPS1	cytidine triphosphate synthase 1, CTP synthase 1	ENDOSPERMLESS 2	cytidine triphosphate synthase 1, endospermless 2	Biological Process: CTP biosynthetic process (GO:0006241) | Biological Process: pyrimidine nucleotide biosynthetic process (GO:0006221) | Molecular Function: CTP synthase activity (GO:0003883)	endosperm development stage (PO:0007633) | inflorescence (PO:0009049) | shoot apical meristem (PO:0020148) | plant embryo stage (PO:0007631) | embryo sac (PO:0025074) | seed development stage (PO:0001170) | root development stage (PO:0007520) | plant embryo (PO:0009009) | pericarp (PO:0009084) | nucellus (PO:0020020) | endosperm (PO:0009089)	root length (TO:0000227) | grain size (TO:0000397) | embryo development trait (TO:0000620) | root meristem development (TO:0002692) | grain yield (TO:0000396) | seed weight (TO:0000181) | root development trait (TO:0000656) | grain length (TO:0000734) | grain thickness (TO:0000399) | seed development trait (TO:0000653) | 1000-dehulled grain weight (TO:0000592)	Class I glutamine amidotransferase-like (IPR029062) | CTP synthase (IPR004468) | CTP synthase GATase domain (IPR033828) | CTP synthase, N-terminal (IPR017456) | Glutamine amidotransferase (IPR017926) | P-loop containing nucleoside triphosphate hydrolase (IPR027417)
Os01g0617200	Os01t0617200-00	Hypothetical protein. (Os01t0617200-00)	chr01:24498883..24504674(+ strand)
Os01g0617500	Os01t0617500-01,Os01t0617500-02	N-terminal acetyltransferase A complex auxiliary subunit NAA15 (Os01t0617500-01);Similar to predicted protein. (Os01t0617500-02)	chr01:24534886..24546684(- strand)	OsNAA15	NAA10	OsNAA10		N-TERMINAL ACETYLTRANSFERASE A CATALYTIC SUBUNIT 10	N-terminal acetyltransferase A catalytic subunit 10, NatA complex component 10, NatA catalytic subunit 10	Molecular Function: protein binding (GO:0005515)		drought tolerance (TO:0000276) | salt tolerance (TO:0006001)	N-terminal acetyltransferase A, auxiliary subunit (IPR021183) | Tetratricopeptide repeat (IPR019734) | Tetratricopeptide-like helical domain superfamily (IPR011990)
Os01g0617600	Os01t0617600-00	Plant organelle RNA recognition domain domain containing protein. (Os01t0617600-00)	chr01:24549202..24554122(- strand)							Molecular Function: RNA binding (GO:0003723)			Plant organelle RNA recognition domain (IPR021099) | PORR family (IPR045040)
Os01g0617650	Os01t0617650-00	Similar to AAP4; acidic amino acid transmembrane transporter/ amino acid transmembrane transporter/ neutral amino acid transmembrane transporter/ primary active transmembrane transporter. (Os01t0617650-00)	chr01:24554321..24555469(- strand)										Amino acid transporter, transmembrane domain (IPR013057)
Os01g0617675	Os01t0617675-00		chr01:24554663..24555052(+ strand)
Os01g0617700	Os01t0617700-01	Similar to CENP-C (Fragment). (Os01t0617700-01)	chr01:24559329..24568659(+ strand)		CENP-C	OsCENP-C		CENTROMERE PROTEIN C	centromere protein C	Biological Process: kinetochore assembly (GO:0051382) | Cellular Component: kinetochore (GO:0000776) | Molecular Function: centromeric DNA binding (GO:0019237)			Centromere protein C/Mif2/cnp3 (IPR028386)
Os01g0617800	Os01t0617800-01	Conserved hypothetical protein. (Os01t0617800-01)	chr01:24569001..24571535(- strand)							Biological Process: box C/D snoRNP assembly (GO:0000492)			NOP protein chaperone 1 (IPR027921)
Os01g0617900	Os01t0617900-01,Os01t0617900-02,Os01t0617900-03	Similar to oxygen-evolving complex-related. (Os01t0617900-01);Similar to predicted protein. (Os01t0617900-02);Similar to oxygen-evolving complex-related. (Os01t0617900-03)	chr01:24572983..24575556(+ strand)									cold tolerance (TO:0000303)	Mog1/PsbP, alpha/beta/alpha sandwich (IPR016123)
Os01g0617950	Os01t0617950-00	Non-protein coding transcript. (Os01t0617950-00)	chr01:24573161..24575450(- strand)
Os01g0618000	Os01t0618000-01	Exonuclease domain containing protein. (Os01t0618000-01)	chr01:24575726..24576859(- strand)							Molecular Function: 3'-5'-RNA exonuclease activity (GO:0000175) | Molecular Function: nucleic acid binding (GO:0003676)			3'-5' Exoribonuclease (IPR051274) | ERI-1-like, DEDDh 3'-5' exonuclease domain (IPR047201) | Exonuclease, RNase T/DNA polymerase III (IPR013520) | Ribonuclease H superfamily (IPR036397) | Ribonuclease H-like superfamily (IPR012337)
Os01g0618100	Os01t0618100-01	Similar to IN2-2 protein. (Os01t0618100-01)	chr01:24579647..24582075(- strand)										Aldo/Keto Reductase (IPR050791) | NADP-dependent oxidoreductase domain (IPR023210) | NADP-dependent oxidoreductase domain superfamily (IPR036812)
Os01g0618200	Os01t0618200-01	Protein phosphatase 2C family protein. (Os01t0618200-01)	chr01:24584355..24589429(+ strand)		PP2C7	OsPP2C07, PP2C07, OsPP2C7, OsPP11, PP11		PROTEIN PHOSPHATASE 2C7	protein phosphatase 2C07, protein phosphatase 2C 07, protein phosphatase 2C7, protein phosphatase 2C 7, protein phosphatase 11	Biological Process: protein dephosphorylation (GO:0006470) | Molecular Function: cation binding (GO:0043169) | Molecular Function: protein serine/threonine phosphatase activity (GO:0004722)		cold tolerance (TO:0000303)	PPM-type phosphatase, divalent cation binding (IPR000222) | PPM-type phosphatase-like domain (IPR001932) | PPM-type phosphatase-like domain superfamily (IPR036457) | Protein phosphatase 2C (IPR015655)
Os01g0618300	Os01t0618300-01	Armadillo-type fold domain containing protein. (Os01t0618300-01)	chr01:24592460..24596220(- strand)									nematode damage resistance (TO:0000384)	Armadillo-like helical (IPR011989) | Armadillo-type fold (IPR016024)
Os01g0618400	Os01t0618400-01	Similar to RNA helicase (Fragment). (Os01t0618400-01)	chr01:24598181..24601809(+ strand)			OsRH25, RH25			DEAD-box ATP-dependent RNA helicase 25, RNA helicase 25	Molecular Function: ATP binding (GO:0005524) | Molecular Function: nucleic acid binding (GO:0003676) | Molecular Function: RNA helicase activity (GO:0003724)		cold tolerance (TO:0000303)	ATP-dependent RNA helicase DEAD-box, conserved site (IPR000629) | DEAD/DEAH box helicase domain (IPR011545) | Helicase superfamily 1/2, ATP-binding domain (IPR014001) | Helicase, C-terminal domain-like (IPR001650) | P-loop containing nucleoside triphosphate hydrolase (IPR027417) | RNA helicase, DEAD-box type, Q motif (IPR014014)
Os01g0618450	Os01t0618450-00	Non-protein coding transcript. (Os01t0618450-00)	chr01:24600440..24601304(- strand)
Os01g0618500	Os01t0618500-01	Similar to RNA helicase (Fragment). (Os01t0618500-01)	chr01:24602227..24605484(+ strand)			OsRH26			DEAD-box ATP-dependent RNA helicase 26, RNA helicase 26	Molecular Function: ATP binding (GO:0005524) | Molecular Function: nucleic acid binding (GO:0003676) | Molecular Function: RNA helicase activity (GO:0003724)			ATP-dependent RNA helicase DEAD-box, conserved site (IPR000629) | DEAD/DEAH box helicase domain (IPR011545) | Helicase superfamily 1/2, ATP-binding domain (IPR014001) | Helicase, C-terminal domain-like (IPR001650) | P-loop containing nucleoside triphosphate hydrolase (IPR027417) | RNA helicase, DEAD-box type, Q motif (IPR014014)
Os01g0618601	Os01t0618601-00	Non-protein coding transcript. (Os01t0618601-00)	chr01:24604342..24605096(- strand)
Os01g0618700	Os01t0618700-01	Lipase, class 3 family protein. (Os01t0618700-01)	chr01:24614231..24615465(+ strand)							Biological Process: lipid metabolic process (GO:0006629) | Molecular Function: phospholipase A1 activity (GO:0008970)			Alpha/Beta hydrolase fold (IPR029058) | Fungal lipase-like domain (IPR002921) | Phospholipase A1 PLIP1/2/3, chloroplastic (IPR043367)
Os01g0618800	Os01t0618800-01,Os01t0618800-02	Similar to ATP-dependent zinc metalloprotease FTSH 9, chloroplastic/mitochondrial. (Os01t0618800-01);Similar to Cell division protease ftsH homolog 9, chloroplastic/mitochondrial. (Os01t0618800-02)	chr01:24616103..24618581(- strand)		FTSH9	OsFtsH9, FtsH9, OsFtsH2, FtsH2			Filamentation temperature-sensitive H2	Biological Process: proteolysis (GO:0006508) | Molecular Function: ATP binding (GO:0005524) | Molecular Function: ATP hydrolysis activity (GO:0016887) | Molecular Function: ATP-dependent peptidase activity (GO:0004176) | Molecular Function: metalloendopeptidase activity (GO:0004222)	leaf (PO:0025034)	leaf color (TO:0000326) | chloroplast development trait (TO:0002715) | hydrogen peroxide content (TO:0000605) | photosynthetic ability (TO:0000316) | plant height (TO:0000207) | stomatal conductance (TO:0000522) | photosynthetic rate (TO:0001015) | carotenoid content (TO:0000496) | chlorophyll-b content (TO:0000295) | chlorophyll-a content (TO:0000293) | chlorophyll content (TO:0000495) | cold to…	AAA ATPase, AAA+ lid domain (IPR041569) | ATPase, AAA-type, conserved site (IPR003960) | ATPase, AAA-type, core (IPR003959) | P-loop containing nucleoside triphosphate hydrolase (IPR027417) | Peptidase M41 (IPR000642) | Peptidase M41-like (IPR037219)
Os01g0618900	Os01t0618900-01,Os01t0618900-02	Similar to Polygalacturonase. (Os01t0618900-01);Similar to polygalacturonase. (Os01t0618900-02)	chr01:24630323..24632327(+ strand)			OsPGL31, PGL31			Polygalacturonases-Like 31, PG-like 31	Biological Process: carbohydrate metabolic process (GO:0005975) | Molecular Function: polygalacturonase activity (GO:0004650)		cold tolerance (TO:0000303)	Glycoside hydrolase, family 28 (IPR000743) | Glycosyl_Hydrolase_28_Enzymes (IPR051801) | Parallel beta-helix repeat (IPR006626) | Pectin lyase fold (IPR012334) | Pectin lyase fold/virulence factor (IPR011050)
Os01g0619000	Os01t0619000-01,Os01t0619000-02	RNA recognition motif domain domain containing protein. (Os01t0619000-01);Similar to predicted protein. (Os01t0619000-02)	chr01:24633765..24639276(- strand)							Molecular Function: nucleic acid binding (GO:0003676) | Molecular Function: RNA binding (GO:0003723)			Nucleotide-binding alpha-beta plait domain superfamily (IPR012677) | PTBP1-like, RNA recognition motif 2 (IPR021790) | PTBPH1/PTBPH2, RNA recognition motif 1 (IPR034792) | PTBPH1/PTBPH2, RNA recognition motif 3 (IPR034794) | RNA recognition motif domain (IPR000504) | RNA-binding domain superfamily (IPR035979)
Os01g0619050	Os01t0619050-00		chr01:24639298..24639573(- strand)
Os01g0619100	Os01t0619100-01	R3 MYB transcription factor (Os01t0619100-01)	chr01:24643224..24644218(- strand)	OsTCL1	TCL1	OsTCL1	TRICHOMELESS1	TRICHOMELESS 1	TRICHOMELESS1				Arabidopsis MYB-like Transcription Factors (IPR052141) | Homeobox-like domain superfamily (IPR009057) | Myb domain (IPR017930) | SANT/Myb domain (IPR001005)
Os01g0619375	Os01t0619375-00		chr01:24665154..24665456(- strand)
Os01g0619700	Os01t0619700-00		chr01:24690531..24690989(+ strand)
Os01g0619800	Os01t0619800-01	Similar to Hydrolase, hydrolyzing O-glycosyl compounds. (Os01t0619800-01)	chr01:24691392..24696311(+ strand)										Glycoside hydrolase superfamily (IPR017853)
Os01g0619900	Os01t0619900-01	Similar to DNA binding. (Os01t0619900-01)	chr01:24696532..24697792(- strand)		TCL2	OsTCL2		TRICHOMELESS 2	TRICHOMELESS2
Os01g0620100	Os01t0620100-01	Nucleoporin, WD40 domain containing protein, Cold tolerance (Os01t0620100-01)	chr01:24703771..24708911(- strand)	OsSEH1	SEH1	OsWD40-19, WD40-19, OsSEH1		NUCLEOPORIN SEH1	nucleoporin SEH1, WD40 protein 19	Molecular Function: protein binding (GO:0005515) | Molecular Function: structural molecule activity (GO:0005198)		abscisic acid sensitivity (TO:0000615) | oxidative stress (TO:0002657) | drought tolerance (TO:0000276) | osmotic response sensitivity (TO:0000095) | salt tolerance (TO:0006001) | hydrogen peroxide content (TO:0000605) | abscisic acid content (TO:0002667) | flavonoid content (TO:0000290) | relative plant height (TO:0001034) | relative root length (TO:0000516) | cold tolerance (TO:0000303) | total…	Sec13/Seh1 family (IPR037363) | WD40 repeat (IPR001680) | WD40-repeat-containing domain superfamily (IPR036322) | WD40/YVTN repeat-like-containing domain superfamily (IPR015943)
Os01g0620200	Os01t0620200-00		chr01:24709715..24710394(+ strand)
Os01g0620301	Os01t0620301-00	Hypothetical protein. (Os01t0620301-00)	chr01:24712185..24713658(+ strand)
Os01g0620400	Os01t0620400-01	Hypothetical protein. (Os01t0620400-01)	chr01:24714259..24714801(+ strand)
Os01g0620800	Os01t0620800-01	UDP-glucuronosyl/UDP-glucosyltransferase family protein. (Os01t0620800-01)	chr01:24739092..24740986(+ strand)							Molecular Function: UDP-glycosyltransferase activity (GO:0008194)			UDP-glucuronosyl/UDP-glucosyltransferase (IPR002213) | UDP-glycosyltransferase family, conserved site (IPR035595)
Os01g0620900	Os01t0620900-01	Conserved hypothetical protein. (Os01t0620900-01)	chr01:24741594..24742209(- strand)
Os01g0621200	Os01t0621200-00	Similar to proline transporter. (Os01t0621200-00)	chr01:24753864..24758578(- strand)			OsGAT2			gamma-aminobutyric acid transporter 2				Amino acid transporter, transmembrane domain (IPR013057)
Os01g0621300	Os01t0621300-01	Hypothetical conserved gene. (Os01t0621300-01)	chr01:24763107..24768254(- strand)							Biological Process: regulation of defense response to fungus (GO:1900150)			Probable zinc-ribbon domain, plant (IPR021480) | Protein enhanced disease resistance 4-like (IPR040244)
Os01g0621400	Os01t0621400-01	Hypothetical protein. (Os01t0621400-01)	chr01:24767474..24769263(+ strand)
Os01g0621500	Os01t0621500-00	Conserved hypothetical protein. (Os01t0621500-00)	chr01:24774161..24774574(+ strand)
Os01g0621600	Os01t0621600-01	Serine/threonine protein kinase-related domain containing protein. (Os01t0621600-01)	chr01:24784609..24788153(- strand)							Biological Process: protein phosphorylation (GO:0006468) | Molecular Function: ATP binding (GO:0005524) | Molecular Function: protein kinase activity (GO:0004672)			Domain of unknown function DUF1221 (IPR010632) | Protein kinase domain (IPR000719) | Protein kinase-like domain superfamily (IPR011009) | Serine-threonine/tyrosine-protein kinase, catalytic domain (IPR001245) | Serine/threonine-protein kinase (IPR050167)
Os01g0621700	Os01t0621700-01	Myosin tail 2 domain containing protein. (Os01t0621700-01)	chr01:24792133..24794372(+ strand)							Cellular Component: myosin complex (GO:0016459) | Molecular Function: cytoskeletal motor activity (GO:0003774)			Class I myosin tail homology domain (IPR010926)
Os01g0621900	Os01t0621900-01,Os01t0621900-02,Os01t0621900-03,Os01t0621900-04	Similar to OSIGBa0097P08.1 protein. (Os01t0621900-01);Similar to OSIGBa0097P08.1 protein. (Os01t0621900-02);Similar to OSIGBa0097P08.1 protein. (Os01t0621900-03);Hypothetical conserved gene. (Os01t0621900-04)	chr01:24808516..24813386(+ strand)		ILA1	IIP1		ILA1 INTERACTING PROTEIN 1	ILA1 interacting protein 1
Os01g0622000	Os01t0622000-01	Glycosyltransferase, Regulation of plant height and spikelet fertility (Os01t0622000-01)	chr01:24813577..24820593(- strand)	OsCUGT1	CUGT1	OsCUGT1	Cold-Upregulated Glycosyltransferase Gene 1	COLD-UPREGULATED GLYCOSYLTRANSFERASE 1	Cold-upregulated glycosyltransferase gene 1	Molecular Function: glycosyltransferase activity (GO:0016757)	pollen development stage (PO:0001007)	male sterility (TO:0000437) | pesticide sensitivity (TO:0002649) | plant height (TO:0000207) | abiotic stress trait (TO:0000168) | spikelet sterility (TO:0000436) | spikelet fertility (TO:0000180) | cold tolerance (TO:0000303)	Glycosyl transferase, family 1 (IPR001296)
Os01g0622033	Os01t0622033-01	Hypothetical gene. (Os01t0622033-01)	chr01:24813640..24818485(+ strand)
Os01g0622100	Os01t0622100-00	Conserved hypothetical protein. (Os01t0622100-00)	chr01:24819706..24820360(+ strand)
Os01g0622300	Os01t0622300-01	Similar to Plastid uroporphyrinogen decarboxylase (Fragment). (Os01t0622300-01)	chr01:24823998..24828139(- strand)		HEME	OsHEME, hemE, OshemE		UROPORPHYRINOGEN DECARBOXYLASE	uroporphyrinogen decarboxylase	Biological Process: porphyrin-containing compound biosynthetic process (GO:0006779) | Molecular Function: uroporphyrinogen decarboxylase activity (GO:0004853)		cold tolerance (TO:0000303)	UROD/MetE-like superfamily (IPR038071) | Uroporphyrinogen decarboxylase (URO-D) (IPR000257) | Uroporphyrinogen decarboxylase HemE (IPR006361)
Os01g0622400	Os01t0622400-00	Hypothetical conserved gene. (Os01t0622400-00)	chr01:24833813..24834217(- strand)
Os01g0622500	Os01t0622500-01	Hypothetical gene. (Os01t0622500-01)	chr01:24833455..24838546(+ strand)
Os01g0622600	Os01t0622600-01	Calcium-dependent protein kinase, Positive regulation of salt and drought tolerance, Negative regulation of seedling growth and seed development, Regulation of pathogenesis-related genes involved in disease resistance (Os01t0622600-01)	chr01:24839124..24843459(+ strand)	OsCDPK1	CDPK1	OsCDPK1, OsCPK1, CPK1	calcium-dependent protein kinase 1	CALCIUM-DEPENDENT PROTEIN KINASE 1	calcium-dependent protein kinase	Biological Process: protein phosphorylation (GO:0006468) | Molecular Function: ATP binding (GO:0005524) | Molecular Function: calcium ion binding (GO:0005509) | Molecular Function: protein kinase activity (GO:0004672)		drought tolerance (TO:0000276) | cold tolerance (TO:0000303) | auxin sensitivity (TO:0000163)	Calcium-dependent Serine/Threonine Protein Kinases (IPR050205) | EF-Hand 1, calcium-binding site (IPR018247) | EF-hand domain (IPR002048) | EF-hand domain pair (IPR011992) | Protein kinase domain (IPR000719) | Protein kinase, ATP binding site (IPR017441) | Protein kinase-like domain superfamily (IPR011009) | Serine/threonine-protein kinase, active site (IPR008271)
Os01g0622700	Os01t0622700-01,Os01t0622700-02	Similar to Protein ABIL1. (Os01t0622700-01);Similar to Protein ABIL1. (Os01t0622700-02)	chr01:24843748..24846832(- strand)										ABI family (IPR028457)
Os01g0622800	Os01t0622800-01	Hypothetical protein. (Os01t0622800-01)	chr01:24850443..24851215(- strand)
Os01g0622901	Os01t0622901-01	Hypothetical conserved gene. (Os01t0622901-01)	chr01:24850618..24851298(+ strand)
Os01g0623000	Os01t0623000-01	Protein TOO MANY MOUTHS (Os01t0623000-01)	chr01:24855757..24857635(- strand)			OsTMM, TMM			TOO MANY MOUTHS	Molecular Function: protein binding (GO:0005515)		stomatal frequency (TO:0000566)	Leucine-rich repeat (IPR001611) | Leucine-rich repeat domain superfamily (IPR032675) | Leucine-rich repeat, typical subtype (IPR003591) | Stomatal Development and Plant Interaction Regulator (IPR052941)
Os01g0623100	Os01t0623100-00		chr01:24860152..24860607(+ strand)
Os01g0623200	Os01t0623200-01	Similar to C4-dicarboxylate transporter/malic acid transport protein. (Os01t0623200-01)	chr01:24861697..24864291(- strand)			SLAC			SLOW ANION CHANNEL	Biological Process: intracellular monoatomic ion homeostasis (GO:0006873) | Biological Process: transmembrane transport (GO:0055085) | Cellular Component: membrane (GO:0016020) | Molecular Function: voltage-gated monoatomic anion channel activity (GO:0008308)			S-type anion channel (IPR030183) | Transporter protein SLAC1/Mae1/ Ssu1/TehA (IPR004695) | Voltage-dependent anion channel superfamily (IPR038665)
Os01g0623500	Os01t0623500-01	ATPase, AAA-type, core domain containing protein. (Os01t0623500-01)	chr01:24894706..24899506(+ strand)							Molecular Function: ATP binding (GO:0005524) | Molecular Function: ATP hydrolysis activity (GO:0016887)			AAA ATPase, AAA+ lid domain (IPR041569) | AAA+ ATPase domain (IPR003593) | ATPase, AAA-type, conserved site (IPR003960) | ATPase, AAA-type, core (IPR003959) | Mitochondrial Outer Membrane Translocase MSP1 Subfamily (IPR051701) | P-loop containing nucleoside triphosphate hydrolase (IPR027417)
Os01g0623550	Os01t0623550-00	Hypothetical protein. (Os01t0623550-00)	chr01:24896894..24899282(- strand)
Os01g0623600	Os01t0623600-01	Glycoside hydrolase, family 28 protein. (Os01t0623600-01)	chr01:24899508..24901813(- strand)			OsPGL32, PGL32			Polygalacturonases-Like 32, PG-like 32	Biological Process: carbohydrate metabolic process (GO:0005975) | Molecular Function: polygalacturonase activity (GO:0004650)			Glycoside hydrolase, family 28 (IPR000743) | Parallel beta-helix repeat (IPR006626) | Pectin lyase fold (IPR012334) | Pectin lyase fold/virulence factor (IPR011050)
Os01g0623750	Os01t0623750-00	Hypothetical protein. (Os01t0623750-00)	chr01:24900667..24901663(+ strand)
Os01g0623900	Os01t0623900-01	Conserved hypothetical protein. (Os01t0623900-01)	chr01:24908651..24910090(+ strand)							Cellular Component: plasma membrane (GO:0005886)			Membrane-associated kinase regulator 2/5 (IPR039619)
Os01g0624000	Os01t0624000-01,Os01t0624000-02,Os01t0624000-03,Os01t0624000-04	Ceramidase (Os01t0624000-01);Neutral/alkaline nonlysosomal ceramidase family protein. (Os01t0624000-02);Similar to Neutral ceramidase. (Os01t0624000-03);Similar to Neutral ceramidase. (Os01t0624000-04)	chr01:24913551..24924014(- strand)	OsCDase	CDASE	OsCDase	ceramidase	CERAMIDASE	ceramidase	Biological Process: ceramide catabolic process (GO:0046514) | Molecular Function: N-acylsphingosine amidohydrolase activity (GO:0017040)			Neutral ceramidase, C-terminal domain superfamily (IPR038445) | Neutral/alkaline non-lysosomal ceramidase, C-terminal (IPR031331) | Neutral/alkaline non-lysosomal ceramidase, N-terminal (IPR031329) | Neutral/alkaline nonlysosomal ceramidase (IPR006823)
Os01g0624133	Os01t0624133-00	Non-protein coding transcript. (Os01t0624133-00)	chr01:24913803..24922792(+ strand)
Os01g0624266	Os01t0624266-00		chr01:24930571..24930951(+ strand)
Os01g0624400	Os01t0624400-00	Similar to Dehydrin. (Os01t0624400-00)	chr01:24933111..24933821(+ strand)		LEA6	OsLEA6		LATE EMBRYOGENESIS ABUNDANT PROTEIN 6	late embryogenesis abundant protein 6				Late embryogenesis abundant protein Lea14-like (IPR045043) | Late embryogenesis abundant protein, LEA_2 subgroup (IPR004864)
Os01g0624500	Os01t0624500-01	A subunit of the SCF ubiquitin ligase complex, Molecular chaperone, Regulation of responses to salt stress and bacterial blight (Os01t0624500-01)	chr01:24937665..24942799(+ strand)	OsSGT1	SGT1	OsSgt1, OsSGT1, Os SGT1		SUPPRESSOR OF THE G2 ALLELE OF SKP1	suppressor of the G2 allele of skp1	Molecular Function: protein binding (GO:0005515) | Molecular Function: protein-folding chaperone binding (GO:0051087)		disease resistance (TO:0000112) | salt tolerance (TO:0006001) | bacterial blight disease resistance (TO:0000175) | blast disease (TO:0000074)	CS domain (IPR007052) | HSP20-like chaperone (IPR008978) | Protein Sgt1-like (IPR044563) | SGS domain (IPR007699) | Tetratricopeptide repeat (IPR019734) | Tetratricopeptide-like helical domain superfamily (IPR011990)
Os01g0624600	Os01t0624600-00		chr01:24944162..24944704(- strand)
Os01g0624700	Os01t0624700-01	WRKY transcriptional activator, Salicylic acid (SA)-dependent or jasmonic acid (JA)-dependent defense signaling (Os01t0624700-01)	chr01:24945282..24947217(- strand)	OsWRKY03, OsWRKY12	WRKY12	OsWRKY12	transcription factor WRKY03	WRKY GENE 12	Rice WRKY gene12	Biological Process: regulation of DNA-templated transcription (GO:0006355) | Molecular Function: DNA-binding transcription factor activity (GO:0003700) | Molecular Function: sequence-specific DNA binding (GO:0043565)		disease resistance (TO:0000112) | jasmonic acid sensitivity (TO:0000172) | plant growth hormone sensitivity (TO:0000401) | bacterial blight disease resistance (TO:0000175)	WRKY domain (IPR003657) | WRKY domain superfamily (IPR036576) | WRKY transcription factor, plant (IPR044810)
Os01g0624900	Os01t0624900-00		chr01:24951675..24952160(- strand)
Os01g0625100	Os01t0625100-00		chr01:24955959..24956276(- strand)
Os01g0625200	Os01t0625200-01,Os01t0625200-02	Similar to kinesin motor family protein. (Os01t0625200-01);Hypothetical conserved gene. (Os01t0625200-02)	chr01:24961079..24962826(+ strand)							Biological Process: microtubule-based movement (GO:0007018) | Molecular Function: ATP binding (GO:0005524) | Molecular Function: microtubule binding (GO:0008017) | Molecular Function: microtubule motor activity (GO:0003777)	stem (PO:0009047)		Kinesin motor domain (IPR001752) | Kinesin motor domain superfamily (IPR036961) | Kinesin-like protein (IPR027640) | P-loop containing nucleoside triphosphate hydrolase (IPR027417)
Os01g0625300	Os01t0625300-01	Similar to Heat shock transcription factor 31 (Fragment). (Os01t0625300-01)	chr01:24967398..24969047(+ strand)		HSFC1A	HSfC1a, OsHsfC1a, OsHsf-02, OsHSF2, HSF2, rHsf13, HSF02, HSF13		HEAT STRESS TRANSCRIPTION FACTOR C1A	Heat stress transcription factor C1a, Heat stress transcription factor C-1a, Heat stress transcription factor 2, Heat stress transcription factor 13	Biological Process: regulation of DNA-templated transcription (GO:0006355) | Molecular Function: DNA-binding transcription factor activity (GO:0003700) | Molecular Function: sequence-specific DNA binding (GO:0043565)			Heat shock factor (HSF)-type, DNA-binding (IPR000232) | Heat shock transcription factor family (IPR027725) | Winged helix DNA-binding domain superfamily (IPR036390) | Winged helix-like DNA-binding domain superfamily (IPR036388)
Os01g0625900	Os01t0625900-01	Ovate Family Protein, Hormonal homeostasis, Vasculature development (Os01t0625900-01)	chr01:24981269..24982666(- strand)	OsOFP2, OsOFP03, OFP2	OFP2	OsOFP2, OsOFP03	OVATE family protein 2, ovate family protein 3, OVATE-domain containing protein 3	OVATE FAMILY PROTEIN 2	OVATE family protein 2, ovate family protein 3, OVATE-domain containing protein 3	Biological Process: negative regulation of DNA-templated transcription (GO:0045892)	plant callus (PO:0005052)	brassinosteroid sensitivity (TO:0002677) | leaf size (TO:0002637) | leaf shape (TO:0000492) | gibberellic acid content (TO:0002675) | lignin content (TO:0000731) | plant height (TO:0000207) | seed shape (TO:0000484)	Ovate protein family (IPR038933) | Ovate protein family, C-terminal (IPR006458)
Os01g0625966	Os01t0625966-00		chr01:24985920..24986348(- strand)
Os01g0626032	Os01t0626032-01	Non-protein coding transcript. (Os01t0626032-01)	chr01:24986982..24988791(+ strand)
Os01g0626100	Os01t0626100-01	Armadillo-like helical domain containing protein. (Os01t0626100-01)	chr01:24994743..24997782(+ strand)							Biological Process: intracellular protein transport (GO:0006886) | Biological Process: vesicle-mediated transport (GO:0016192) | Cellular Component: membrane coat (GO:0030117)			AP complex subunit beta (IPR026739) | Armadillo-like helical (IPR011989) | Armadillo-type fold (IPR016024) | Clathrin/coatomer adaptor, adaptin-like, N-terminal (IPR002553)
Os01g0626200	Os01t0626200-01	Clathrin adaptor, beta-adaptin, appendage, C-terminal subdomain domain containing protein. (Os01t0626200-01)	chr01:25002693..25003291(+ strand)							Biological Process: intracellular protein transport (GO:0006886) | Biological Process: vesicle-mediated transport (GO:0016192) | Cellular Component: clathrin adaptor complex (GO:0030131)			Beta-adaptin appendage, C-terminal subdomain (IPR015151) | TBP domain superfamily (IPR012295)
Os01g0626300	Os01t0626300-01	Similar to Mitochondrial import receptor subunit TOM7-1 (Translocase of outer membrane 7 kDa subunit 1). (Os01t0626300-01)	chr01:25004123..25004701(- strand)							Biological Process: protein import into mitochondrial matrix (GO:0030150) | Cellular Component: mitochondrial outer membrane translocase complex (GO:0005742)			Mitochondrial import receptor subunit TOM7 (IPR012621)
Os01g0626350	Os01t0626350-00	Non-protein coding transcript. (Os01t0626350-00)	chr01:25004212..25004702(+ strand)
Os01g0626400	Os01t0626400-01,Os01t0626400-02	WRKY transcription factor, Control of flowering time and plant height (Os01t0626400-01);WRKY transcription factor, Splicing variant (Os01t0626400-02)	chr01:25009514..25012233(+ strand)	WRKY11, OsWRKY11, Dlf1, OsWRKY11.1, OsWRKY11.2	WRKY11	OsWRKY11, Dlf1, OsWRKY11.1, OsWRKY11.2	WRKY GENE11, Rice WRKY gene11, semidwarf and late flowering 1	WRKY GENE11	Rice WRKY gene11, semidwarf and late flowering 1	Biological Process: regulation of DNA-templated transcription (GO:0006355) | Molecular Function: DNA-binding transcription factor activity (GO:0003700) | Molecular Function: sequence-specific DNA binding (GO:0043565)		bacterial blight disease resistance (TO:0000175) | cold tolerance (TO:0000303) | salt tolerance (TO:0006001) | plant height (TO:0000207) | drought sensitivity (TO:0000188) | flowering time (TO:0002616) | gibberellic acid sensitivity (TO:0000166) | plant growth hormone sensitivity (TO:0000401) | heat tolerance (TO:0000259) | abscisic acid sensitivity (TO:0000615)	WRKY domain (IPR003657) | WRKY domain superfamily (IPR036576) | WRKY transcription factor, plant (IPR044810)
Os01g0626500	Os01t0626500-01	Conserved hypothetical protein. (Os01t0626500-01)	chr01:25019149..25021608(- strand)
Os01g0626900	Os01t0626900-01	Helix-loop-helix DNA-binding domain containing protein. (Os01t0626900-01)	chr01:25029829..25033240(- strand)			OsbHLH180, bHLH180, OsSACL3C, SACL3C			basic helix-loop-helix protein 180	Molecular Function: protein dimerization activity (GO:0046983)			Helix-loop-helix DNA-binding domain superfamily (IPR036638) | Myc-type, basic helix-loop-helix (bHLH) domain (IPR011598) | Transcription factor SAC51-like (IPR037546)
Os01g0627150	Os01t0627150-00		chr01:25039091..25039462(- strand)
Os01g0627400	Os01t0627400-01	Similar to Cytochrome P450 monooxygenase CYP72A5 (Fragment). (Os01t0627400-01)	chr01:25040769..25043903(+ strand)		CYP72A17	OsCYP72A17		CYTOCHROME P450 72A17	Cytochrome P450 72A17	Molecular Function: heme binding (GO:0020037) | Molecular Function: iron ion binding (GO:0005506) | Molecular Function: monooxygenase activity (GO:0004497) | Molecular Function: oxidoreductase activity, acting on paired donors, with incorporation or reduction of molecular oxygen (GO:0016705)			Cytochrome P450 (IPR001128) | Cytochrome P450 superfamily (IPR036396) | Cytochrome P450, conserved site (IPR017972) | Cytochrome P450, E-class, group I (IPR002401) | Plant Cytochrome P450 Monooxygenases (IPR050665)
Os01g0627450	Os01t0627450-00	Hypothetical protein. (Os01t0627450-00)	chr01:25040923..25043717(- strand)
Os01g0627500	Os01t0627500-01	Cytochrome P450 family protein. (Os01t0627500-01)	chr01:25045721..25049413(- strand)		CYP72A18	OsCYP72A18		CYTOCHROME P450 72A18	Cytochrome P450 72A18	Molecular Function: heme binding (GO:0020037) | Molecular Function: iron ion binding (GO:0005506) | Molecular Function: monooxygenase activity (GO:0004497) | Molecular Function: oxidoreductase activity, acting on paired donors, with incorporation or reduction of molecular oxygen (GO:0016705)		leaf color (TO:0000326)	Cytochrome P450 (IPR001128) | Cytochrome P450 superfamily (IPR036396) | Cytochrome P450, conserved site (IPR017972) | Cytochrome P450, E-class, group I (IPR002401) | Plant Cytochrome P450 Monooxygenases (IPR050665)
Os01g0627550	Os01t0627550-00	Hypothetical protein. (Os01t0627550-00)	chr01:25045913..25049352(+ strand)
Os01g0627600	Os01t0627600-01	Similar to Cytochrome P450 monooxygenase. (Os01t0627600-01)	chr01:25055850..25058085(- strand)		CYP72A19	OsCYP72A19		CYTOCHROME P450 72A19	Cytochrome P450 72A19	Molecular Function: heme binding (GO:0020037) | Molecular Function: iron ion binding (GO:0005506) | Molecular Function: monooxygenase activity (GO:0004497) | Molecular Function: oxidoreductase activity, acting on paired donors, with incorporation or reduction of molecular oxygen (GO:0016705)			Cytochrome P450 (IPR001128) | Cytochrome P450 superfamily (IPR036396) | Plant Cytochrome P450 Monooxygenases (IPR050665)
Os01g0627701	Os01t0627701-01	Hypothetical protein. (Os01t0627701-01)	chr01:25056093..25058195(+ strand)
Os01g0627800	Os01t0627800-01	Similar to Cytochrome P450 monooxygenase CYP72A5 (Fragment). (Os01t0627800-01)	chr01:25060764..25063562(+ strand)			CYP72A1, OsCYP72A1			cytochrome P450 72A1	Molecular Function: heme binding (GO:0020037) | Molecular Function: iron ion binding (GO:0005506) | Molecular Function: monooxygenase activity (GO:0004497) | Molecular Function: oxidoreductase activity, acting on paired donors, with incorporation or reduction of molecular oxygen (GO:0016705)		panicle blast disease resistance (TO:0000477)	Cytochrome P450 (IPR001128) | Cytochrome P450 superfamily (IPR036396) | Cytochrome P450, conserved site (IPR017972) | Cytochrome P450, E-class, group I (IPR002401) | Plant Cytochrome P450 Monooxygenases (IPR050665)
Os01g0627900	Os01t0627900-01	Similar to Cytochrome P450. (Os01t0627900-01)	chr01:25066171..25068280(+ strand)		CYP72A21	OsCYP72A21		CYTOCHROME P450 72A21	cytochrome P450 72A21	Molecular Function: heme binding (GO:0020037) | Molecular Function: iron ion binding (GO:0005506) | Molecular Function: monooxygenase activity (GO:0004497) | Molecular Function: oxidoreductase activity, acting on paired donors, with incorporation or reduction of molecular oxygen (GO:0016705)		herbicide sensitivity (TO:0000058) | cold tolerance (TO:0000303)	Cytochrome P450 (IPR001128) | Cytochrome P450 superfamily (IPR036396) | Plant Cytochrome P450 Monooxygenases (IPR050665)
Os01g0627916	Os01t0627916-00	Hypothetical protein. (Os01t0627916-00)	chr01:25066175..25068167(- strand)						Hypothetical protein
Os01g0627933	Os01t0627933-00	Similar to Cytochrome P450. (Os01t0627933-00)	chr01:25070716..25072692(+ strand)							Molecular Function: heme binding (GO:0020037) | Molecular Function: iron ion binding (GO:0005506) | Molecular Function: monooxygenase activity (GO:0004497) | Molecular Function: oxidoreductase activity, acting on paired donors, with incorporation or reduction of molecular oxygen (GO:0016705)			Cytochrome P450 (IPR001128) | Cytochrome P450 superfamily (IPR036396) | Cytochrome P450, E-class, group I (IPR002401) | Plant Cytochrome P450 Monooxygenases (IPR050665)
Os01g0627967	Os01t0627967-00	Hypothetical protein. (Os01t0627967-00)	chr01:25076430..25078374(- strand)
Os01g0628000	Os01t0628000-01	Cytochrome P450 family protein. (Os01t0628000-01)	chr01:25076611..25077382(+ strand)			CYP72A1, OsCYP72A1			cytochrome P450 72A1	Molecular Function: heme binding (GO:0020037) | Molecular Function: iron ion binding (GO:0005506) | Molecular Function: monooxygenase activity (GO:0004497) | Molecular Function: oxidoreductase activity, acting on paired donors, with incorporation or reduction of molecular oxygen (GO:0016705)		radiation response trait (TO:0000161) | drought tolerance (TO:0000276)	Cytochrome P450 (IPR001128) | Cytochrome P450 superfamily (IPR036396) | Plant Cytochrome P450 Monooxygenases (IPR050665)
Os01g0628100	Os01t0628100-00		chr01:25079346..25079747(- strand)
Os01g0628700	Os01t0628700-01	Cytochrome P450. (Os01t0628700-01)	chr01:25114083..25118356(+ strand)							Molecular Function: heme binding (GO:0020037) | Molecular Function: iron ion binding (GO:0005506) | Molecular Function: monooxygenase activity (GO:0004497) | Molecular Function: oxidoreductase activity, acting on paired donors, with incorporation or reduction of molecular oxygen (GO:0016705)			Cytochrome P450 (IPR001128) | Cytochrome P450 superfamily (IPR036396) | Cytochrome P450, conserved site (IPR017972) | Cytochrome P450, E-class, group I (IPR002401) | Plant Cytochrome P450 Monooxygenases (IPR050665)
Os01g0628900	Os01t0628900-01	Cytochrome P450 family protein. (Os01t0628900-01)	chr01:25119734..25121919(+ strand)							Molecular Function: heme binding (GO:0020037) | Molecular Function: iron ion binding (GO:0005506) | Molecular Function: monooxygenase activity (GO:0004497) | Molecular Function: oxidoreductase activity, acting on paired donors, with incorporation or reduction of molecular oxygen (GO:0016705)			Cytochrome P450 (IPR001128) | Cytochrome P450 superfamily (IPR036396) | Cytochrome P450, conserved site (IPR017972) | Cytochrome P450, E-class, group I (IPR002401) | Plant Cytochrome P450 Monooxygenases (IPR050665)
Os01g0628950	Os01t0628950-00	Hypothetical protein. (Os01t0628950-00)	chr01:25119789..25121788(- strand)
Os01g0629000	Os01t0629000-00	Hypothetical conserved gene. (Os01t0629000-00)	chr01:25122508..25127466(+ strand)
Os01g0629100	Os01t0629100-00		chr01:25128320..25128631(+ strand)
Os01g0629200	Os01t0629200-00		chr01:25129804..25130142(+ strand)
Os01g0629300	Os01t0629300-00		chr01:25130182..25130640(- strand)
Os01g0629400	Os01t0629400-01,Os01t0629400-02	NLI interacting factor domain containing protein. (Os01t0629400-01);Similar to Ctd-phosphatase-like protein (Fragment). (Os01t0629400-02)	chr01:25132887..25138118(+ strand)							Molecular Function: phosphatase activity (GO:0016791)			Dullard phosphatase domain, eukaryotic (IPR011948) | FCP1 homology domain (IPR004274) | HAD superfamily (IPR023214) | HAD-like superfamily (IPR036412) | Mitochondrial import inner membrane translocase subunit TIM50 (IPR050365)
Os01g0629500	Os01t0629500-00	Conserved hypothetical protein. (Os01t0629500-00)	chr01:25140681..25141680(+ strand)
Os01g0629600	Os01t0629600-01	Peptidase S10, serine carboxypeptidase family protein. (Os01t0629600-01)	chr01:25144502..25145949(+ strand)		SCP4	OsSCP4		SERINE CARBOXYPEPTIDASE 4	Serine carboxypeptidase 4	Biological Process: proteolysis (GO:0006508) | Molecular Function: serine-type carboxypeptidase activity (GO:0004185)			Alpha/Beta hydrolase fold (IPR029058) | Peptidase S10, serine carboxypeptidase (IPR001563) | Serine carboxypeptidase, serine active site (IPR018202)
Os01g0629750	Os01t0629750-00	Conserved hypothetical protein. (Os01t0629750-00)	chr01:25146732..25147447(- strand)
Os01g0629900	Os01t0629900-01,Os01t0629900-02,Os01t0629900-03,Os01t0629900-04	Mitogen-activated protein kinase 10, Positive regulatioon of the lignin content in leaves and stems (Os01t0629900-01);Similar to Mitogen-activated protein kinase 10. (Os01t0629900-02);Similar to Mitogen-activated protein kinase 10. (Os01t0629900-03);Similar to Mitogen-activated protein kinase 10. (Os01t0629900-04)	chr01:25152108..25158338(- strand)	OsMAPK10	MPK20-1	OsMPK20-1, OsMAPK10, MAPK10	MAP kinase 10, Mitogen-activated protein kinase 10	MAP KINASE 20-1	MAP kinase 20-1	Biological Process: protein phosphorylation (GO:0006468) | Molecular Function: ATP binding (GO:0005524) | Molecular Function: MAP kinase activity (GO:0004707) | Molecular Function: protein kinase activity (GO:0004672)		plant height (TO:0000207) | drought tolerance (TO:0000276) | lignin content (TO:0000731)	Mitogen-activated protein (MAP) kinase, conserved site (IPR003527) | Mitogen-activated protein kinase (IPR050117) | Protein kinase domain (IPR000719) | Protein kinase, ATP binding site (IPR017441) | Protein kinase-like domain superfamily (IPR011009)
Os01g0630000	Os01t0630000-00	Hypothetical protein. (Os01t0630000-00)	chr01:25153899..25156698(+ strand)
Os01g0630101	Os01t0630101-00	Hypothetical protein. (Os01t0630101-00)	chr01:25187267..25189478(- strand)
Os01g0630200	Os01t0630200-00	Similar to oligopeptide transporter OPT family. (Os01t0630200-00)	chr01:25187250..25189517(+ strand)							Biological Process: transmembrane transport (GO:0055085) | Molecular Function: oligopeptide transmembrane transporter activity (GO:0035673)			Oligopeptide transporter, OPT superfamily (IPR004813) | Tetrapeptide transporter, OPT1/isp4 (IPR004648)
Os01g0630300	Os01t0630300-01	Helix-loop-helix DNA-binding domain containing protein. (Os01t0630300-01)	chr01:25190735..25191743(- strand)			OsbHLH169, bHLH169			basic helix-loop-helix protein 169	Biological Process: regulation of DNA-templated transcription (GO:0006355)			Transcription factor IBH1-like (IPR044660) | Transcription factor IBH1-like, bHLH domain (IPR044549)
Os01g0630900	Os01t0630900-00	Hypothetical conserved gene. (Os01t0630900-00)	chr01:25219700..25221448(+ strand)										Nucleic acid-binding, OB-fold (IPR012340) | Replication factor A, C-terminal, eukaryotes (IPR047192)
Os01g0631000	Os01t0631000-00		chr01:25222401..25223994(- strand)
Os01g0631100	Os01t0631100-01,Os01t0631100-02	Cas1p-like family protein. (Os01t0631100-01);Similar to predicted protein. (Os01t0631100-02)	chr01:25226874..25233773(+ strand)										Cas1p 10 TM acyl transferase domain (IPR012419)
Os01g0631200	Os01t0631200-01,Os01t0631200-02	Similar to siroheme uroporphyrinogen methyltransferase1. (Os01t0631200-01);Tetrapyrrole methylase (Os01t0631200-02)	chr01:25234666..25238165(+ strand)							Biological Process: siroheme biosynthetic process (GO:0019354) | Molecular Function: methyltransferase activity (GO:0008168)			Siroheme and cobalamin biosynthesis enzymes (IPR050161) | Tetrapyrrole methylase (IPR000878) | Tetrapyrrole methylase superfamily (IPR035996) | Tetrapyrrole methylase, subdomain 1 (IPR014777) | Tetrapyrrole methylase, subdomain 2 (IPR014776) | Uroporphiryn-III C-methyltransferase, conserved site (IPR003043) | Uroporphyrin-III C-methyltransferase (IPR006366)
Os01g0631301	Os01t0631301-00		chr01:25249464..25249847(+ strand)
Os01g0631400	Os01t0631400-01	Six-hairpin glycosidase domain containing protein. (Os01t0631400-01)	chr01:25257001..25263141(+ strand)			GPAT			glycerol-3-phosphate acyltransferase
Os01g0631500	Os01t0631500-01	Similar to Beta-1,3-glucanase-like protein. (Os01t0631500-01)	chr01:25271701..25273506(+ strand)										Carbohydrate-binding X8 domain-containing protein, plant (IPR044788) | X8 domain (IPR012946)
Os01g0631650	Os01t0631650-00		chr01:25279470..25279796(- strand)
Os01g0631700	Os01t0631700-01	Similar to Ser Thr specific protein kinase-like protein. (Os01t0631700-01)	chr01:25282067..25286614(+ strand)							Biological Process: protein phosphorylation (GO:0006468) | Molecular Function: ATP binding (GO:0005524) | Molecular Function: protein kinase activity (GO:0004672)		blast disease (TO:0000074)	Protein kinase domain (IPR000719) | Protein kinase, ATP binding site (IPR017441) | Protein kinase-like domain superfamily (IPR011009) | Receptor-like Ser/Thr Protein Kinase (IPR052232) | Serine/threonine-protein kinase, active site (IPR008271)
Os01g0631800	Os01t0631800-01	Conserved hypothetical protein. (Os01t0631800-01)	chr01:25288392..25289157(+ strand)
Os01g0631900	Os01t0631900-00	Similar to aspartic proteinase oryzasin-1. (Os01t0631900-00)	chr01:25291327..25298088(+ strand)							Biological Process: lipid metabolic process (GO:0006629) | Biological Process: proteolysis (GO:0006508) | Molecular Function: aspartic-type endopeptidase activity (GO:0004190)			Aspartic peptidase A1 family (IPR001461) | Aspartic peptidase domain superfamily (IPR021109) | Aspartic peptidase, active site (IPR001969) | Peptidase family A1 domain (IPR033121) | Phytepsin (IPR033869) | Saposin B type domain (IPR008139) | Saposin B type, region 2 (IPR008138) | Saposin-like (IPR011001) | Saposin-like type B, region 1 (IPR007856)
Os01g0632000	Os01t0632000-01	Conserved hypothetical protein. (Os01t0632000-01)	chr01:25300987..25302926(- strand)
Os01g0632100	Os01t0632100-01	Conserved hypothetical protein. (Os01t0632100-01)	chr01:25300974..25302931(+ strand)
Os01g0632200	Os01t0632200-00		chr01:25312626..25312937(- strand)
Os01g0632400	Os01t0632400-00		chr01:25324415..25326392(- strand)
Os01g0632550	Os01t0632550-00		chr01:25326421..25326705(- strand)
Os01g0632700	Os01t0632700-01,Os01t0632700-02	Hypothetical protein. (Os01t0632700-01);Similar to Root cap protein 1-like. (Os01t0632700-02)	chr01:25330851..25338137(+ strand)
Os01g0633000	Os01t0633000-01	Similar to 50S ribosomal protein L31. (Os01t0633000-01)	chr01:25350681..25351536(- strand)							Biological Process: translation (GO:0006412) | Cellular Component: ribosome (GO:0005840) | Molecular Function: structural constituent of ribosome (GO:0003735)			Large ribosomal subunit protein bL28/bL31-like superfamily (IPR034704) | Large ribosomal subunit protein bL31 superfamily (IPR042105) | Large ribosomal subunit protein bL31 type A/B (IPR002150)
Os01g0633050	Os01t0633050-00		chr01:25352618..25353064(- strand)
Os01g0633100	Os01t0633100-01	ADP-glucose pyrophosphorylase large subunit, Controll of starch biosynthesis in endosperm development (Os01t0633100-01)	chr01:25353805..25361883(+ strand)	AGPL2, OsAGPL2, osagpl2, APL2, OsAPL2, AGPiso, sh2, Sh2	AGPL2	OsAGPL2, osagpl2, APL2, OsAPL2, AGPiso, sh2, Sh2, GIF2, GAS1	ADP-GLUCOSE PYROPHOSPHORYLASE LARGE SUBUNIT 2, sativa ADP-glucose pyrophosphorylase large subunit 2, ADP-glucose Pyrophosphorylase large subunit 2, AGPase large subunit 2, AGPase large unit 2, ADP-glucose pyrophosphorylase subunit SH2	ADP-GLUCOSE PYROPHOSPHORYLASE LARGE SUBUNIT 2	sativa ADP-glucose pyrophosphorylase large subunit 2, ADP-glucose Pyrophosphorylase large subunit 2, AGPase large subunit 2, AGPase large unit 2, ADP-glucose pyrophosphorylase subunit SH2, GRAIN INCOMPLETE FILLING 2	Biological Process: biosynthetic process (GO:0009058) | Biological Process: glycogen biosynthetic process (GO:0005978) | Molecular Function: glucose-1-phosphate adenylyltransferase activity (GO:0008878)	seed imbibition stage (PO:0007022) | seed maturation stage (PO:0007632) | endosperm (PO:0009089) | seed development stage (PO:0001170) | fruit (PO:0009001) | seed (PO:0009010)	grain weight (TO:0000590) | seed quality (TO:0000162) | nutrient sensitivity (TO:0000480) | shrunken endosperm (TO:0000100) | seed development trait (TO:0000653) | salt tolerance (TO:0006001) | drought related trait (TO:0000394) | seed maturation (TO:0002661) | grain yield (TO:0000396) | starch content (TO:0000696) | 1000-seed weight (TO:0000382) | floury endosperm (TO:0000104)	ADP-glucose pyrophosphorylase, conserved site (IPR005836) | Glucose-1-phosphate adenylyltransferase (IPR011831) | Nucleotide-diphospho-sugar transferases (IPR029044) | Nucleotidyl transferase domain (IPR005835) | Trimeric LpxA-like superfamily (IPR011004)
Os01g0633200	Os01t0633200-01,Os01t0633200-02	Similar to X1 (Fragment). (Os01t0633200-01);Similar to X1 (Fragment). (Os01t0633200-02)	chr01:25363099..25367117(+ strand)			X1, OsFDML3, FDML3			transcription factor X1, FACTOR OF DNA METHYLATION LIKE 3	Biological Process: gene silencing by siRNA-directed DNA methylation (GO:0080188) | Biological Process: regulatory ncRNA-mediated gene silencing (GO:0031047)			Factor of DNA methylation 1-5/IDN2 , domain XH (IPR005379) | Factor of DNA methylation 1-5/IDN2 (IPR045177) | XS domain (IPR005380) | XS domain superfamily (IPR038588) | Zinc finger-XS domain (IPR005381)
Os01g0633300	Os01t0633300-00		chr01:25367445..25367900(+ strand)		RING139	OsRING139		RING-TYPE E3 UBIQUITIN LIGASE 139	RING-type E3 ubiquitin ligase 139				Zinc finger, RING-type (IPR001841) | Zinc finger, RING/FYVE/PHD-type (IPR013083)
Os01g0633400	Os01t0633400-01	Cystathionine beta-synthase, core domain containing protein. (Os01t0633400-01)	chr01:25368481..25371006(+ strand)		CBSX10	OsCBSX10, CBSCBS4, OsCBSCBS4			cystathionine b-synthase domain containing protein OsCBSX10, CBS domain containing protein OsCBSX10		plant embryo (PO:0009009) | endosperm (PO:0009089)	drought tolerance (TO:0000276) | salt tolerance (TO:0006001)	AMP-activated protein kinase gamma/SDS23 families (IPR050511) | CBS domain (IPR000644) | CBS domain superfamily (IPR046342)
Os01g0633500	Os01t0633500-01	Dihydroflavonol-4-reductase (DFR), Proanthocyanidin synthesis (Os01t0633500-01)	chr01:25382714..25384678(+ strand)	Rd, DFR	RD	Rd, DFR, OsDFR, OS-DFR, OsDFR1, DFR1, DFR-1	red pericarp and seed coat, dihydroflavonol 4-reductase	RED PERICARP AND SEED COAT	Red pericarp and seed coat, dihydroflavonol 4-reductase, dihydroflavonol-4-reductase, dihydroflavonol 4-reductase 1		endosperm (PO:0009089) | seed coat (PO:0009088) | whole plant fruit ripening stage (PO:0007010) | seed development stage (PO:0001170) | paleal apiculus (PO:0006033) | stigma (PO:0009073)	white-backed planthopper resistance (TO:0000205) | seed color (TO:0000486) | endosperm color (TO:0000487) | leaf color (TO:0000326) | seed coat color (TO:0000190) | hull color (TO:0000706) | apiculus color (TO:0000140) | plant height (TO:0000207) | stigma color (TO:0000185) | heat tolerance (TO:0000259) | blast disease (TO:0000074) | anthocyanin content (TO:0000071) | seed development trait (TO:0…	NAD(P)-binding domain superfamily (IPR036291) | NAD(P)-dependent epimerase/dehydratase-related protein (IPR050425) | NAD-dependent epimerase/dehydratase (IPR001509)
Os01g0633800	Os01t0633800-01	Non-protein coding transcript. (Os01t0633800-01)	chr01:25402257..25406520(- strand)
Os01g0633900	Os01t0633900-01	Hypothetical conserved gene. (Os01t0633900-01)	chr01:25409162..25413922(- strand)										Dynamin (IPR022812) | P-loop containing nucleoside triphosphate hydrolase (IPR027417)
Os01g0634000	Os01t0634000-00		chr01:25413475..25413963(+ strand)
Os01g0634300	Os01t0634300-00	Conserved hypothetical protein. (Os01t0634300-00)	chr01:25420384..25425723(- strand)			OsDjC11			DnaJ domain protein C11
Os01g0634400	Os01t0634400-00		chr01:25426841..25428332(- strand)							Molecular Function: lipid binding (GO:0008289)			START domain (IPR002913)
Os01g0634500	Os01t0634500-00	Similar to Laccase-2. (Os01t0634500-00)	chr01:25439082..25440898(- strand)		LAC2	OsLAC2		LACCASE 2	laccase 2	Biological Process: lignin catabolic process (GO:0046274) | Cellular Component: apoplast (GO:0048046) | Molecular Function: copper ion binding (GO:0005507) | Molecular Function: hydroquinone:oxygen oxidoreductase activity (GO:0052716) | Molecular Function: oxidoreductase activity (GO:0016491)			Cupredoxin (IPR008972) | Laccase (IPR017761) | Laccase, first cupredoxin domain (IPR034288) | Laccase, second cupredoxin domain (IPR034285) | Laccase, third cupredoxin domain (IPR034289) | Multicopper oxidase (IPR045087) | Multicopper oxidase, C-terminal (IPR011706) | Multicopper oxidase, copper-binding site (IPR002355) | Multicopper oxidase, second cupredoxin domain (IPR001117) | Multicopper oxi…
Os01g0634600	Os01t0634600-00	Pectin lyase fold/virulence factor domain containing protein. (Os01t0634600-00)	chr01:25442602..25444219(- strand)		PME4	OsPME4		PECTIN METHYLESTERASE 4	pectin methylesterase 4, pectinesterase 11	Biological Process: cell wall modification (GO:0042545) | Molecular Function: pectinesterase activity (GO:0030599)			Pectin lyase fold (IPR012334) | Pectin lyase fold/virulence factor (IPR011050) | Pectinesterase, Asp active site (IPR033131) | Pectinesterase, catalytic (IPR000070)
Os01g0634900	Os01t0634900-00	Similar to CBS domain protein-like. (Os01t0634900-00)	chr01:25448240..25450513(+ strand)		CBSX6	OsCBSX6			cystathionine b-synthase domain containing protein OsCBSX6, CBS domain containing protein OsCBSX6				CBS domain (IPR000644) | CBS domain superfamily (IPR046342) | CBS domain-containing protein CBSX3, CBS domain (IPR044725) | Diverse Function CBS-Domain-Containing Protein (IPR051257)
Os01g0635000	Os01t0635000-00	SANT domain, DNA binding domain containing protein. (Os01t0635000-00)	chr01:25457560..25457880(+ strand)							Molecular Function: DNA-binding transcription factor activity (GO:0003700)			Homeobox-like domain superfamily (IPR009057) | SANT domain (IPR017884) | SANT/Myb domain (IPR001005) | Transcription factor RADIALIS-like (IPR044636)
Os01g0635200	Os01t0635200-01	Homeodomain-like containing protein. (Os01t0635200-01)	chr01:25462003..25463635(+ strand)							Molecular Function: DNA-binding transcription factor activity (GO:0003700)			Homeobox-like domain superfamily (IPR009057) | SANT domain (IPR017884) | SANT/Myb domain (IPR001005) | Transcription factor RADIALIS-like (IPR044636)
Os01g0635300	Os01t0635300-00		chr01:25465626..25465865(+ strand)
Os01g0635400	Os01t0635400-01,Os01t0635400-02	Similar to mRNA-associated protein mrnp 41 (Rae1 protein homolog). (Os01t0635400-01);Similar to rae1-like protein. (Os01t0635400-02)	chr01:25466388..25474144(+ strand)			OsWD40-20, OsDWD67, DWD67			DWD motif- containing protein 67	Molecular Function: protein binding (GO:0005515)			G-protein beta WD-40 repeat (IPR020472) | WD40 repeat (IPR001680) | WD40-repeat-containing domain superfamily (IPR036322) | WD40/YVTN repeat-like-containing domain superfamily (IPR015943)
Os01g0635500	Os01t0635500-00		chr01:25470591..25471031(- strand)							Biological Process: protein phosphorylation (GO:0006468) | Molecular Function: ATP binding (GO:0005524) | Molecular Function: protein kinase activity (GO:0004672)			Protein kinase domain (IPR000719) | Protein kinase-like domain superfamily (IPR011009)
Os01g0635550	Os01t0635550-00	ZF-HD homeobox protein Cys/His-rich dimerisation region domain containing protein. (Os01t0635550-00)	chr01:25476388..25477555(- strand)		ZHD5	OsZHD5		ZINC FINGER HOMEODOMAIN CLASS HOMEOBOX TRANSCRIPTION FACTOR 5	zinc finger homeodomain class homeobox transcription factor 5				Homeobox-like domain superfamily (IPR009057) | Homeodomain, ZF-HD class (IPR006455) | ZF-HD homeobox protein, Cys/His-rich dimerisation domain (IPR006456)
Os01g0635600	Os01t0635600-00	Trimeric LpxA-like domain containing protein. (Os01t0635600-00)	chr01:25478689..25483004(- strand)		ZHD5	OsZHD5		ZINC FINGER HOMEODOMAIN CLASS HOMEOBOX TRANSCRIPTION FACTOR 5	zinc finger homeodomain class homeobox transcription factor 5				Serine-aspartate repeat-containing protein (IPR050972)
Os01g0635800	Os01t0635800-01	Hypothetical gene. (Os01t0635800-01)	chr01:25481887..25484008(+ strand)
Os01g0635950	Os01t0635950-00		chr01:25489121..25489531(+ strand)
Os01g0636100	Os01t0636100-01	Non-protein coding transcript. (Os01t0636100-01)	chr01:25490150..25490661(- strand)
Os01g0636200	Os01t0636200-00	Non-protein coding transcript. (Os01t0636200-00)	chr01:25492188..25492237(- strand)
Os01g0636300	Os01t0636300-00		chr01:25499099..25500967(- strand)							Biological Process: lipid biosynthetic process (GO:0008610)			AMP-binding enzyme, C-terminal domain superfamily (IPR045851) | AMP-dependent synthetase/ligase domain (IPR000873) | ANL, N-terminal domain (IPR042099) | Fatty acyl-AMP ligase /fatty acyl-CoA ligase (IPR040097)
Os01g0636400	Os01t0636400-01	Alpha/beta hydrolase family protein. (Os01t0636400-01)	chr01:25501902..25504409(- strand)							Molecular Function: catalytic activity (GO:0003824)			Alpha/Beta hydrolase fold (IPR029058) | Alpha/beta hydrolase fold-1 (IPR000073) | Epoxide hydrolase-like (IPR000639) | Meta-cleavage pathway hydrolase (IPR052370)
Os01g0636500	Os01t0636500-01	Similar to Polygalacturonase PG2. (Os01t0636500-01)	chr01:25513947..25518078(+ strand)			OsPGL19, PGL19			Polygalacturonases-Like 19, PG-like 19	Biological Process: carbohydrate metabolic process (GO:0005975) | Molecular Function: polygalacturonase activity (GO:0004650)			Glycoside hydrolase, family 28 (IPR000743) | Parallel beta-helix repeat (IPR006626) | Pectin lyase fold (IPR012334) | Pectin lyase fold/virulence factor (IPR011050)
Os01g0636600	Os01t0636600-01,Os01t0636600-02	Hypothetical conserved gene. (Os01t0636600-01);Peptide deformylase 1B2, Pseudo gene, Non-functional (Os01t0636600-02)	chr01:25516026..25523268(- strand)	OsPDF1B2	PDF1B2	OsPDF1B2, OsPDF1B2.p	peptide deformylase 1B2	PEPTIDE DEFORMYLASE 1B2	peptide deformylase 1B2, peptide deformylase 1B2 pseudogene	Molecular Function: peptide deformylase activity (GO:0042586)			Peptide deformylase (IPR023635) | Peptide deformylase superfamily (IPR036821)
Os01g0636700	Os01t0636700-01	Chromatin remodeling factor 745, Sucrose non-fermenting 2 (Snf2) family protein, Drought stress response, Response to M. oryzae infection (Os01t0636700-01)	chr01:25524187..25532029(- strand)	OsCHR745, CHR745	CHR745	CSB, OsCHR745	chromatin remodeling factor 745	CHROMATIN REMODELING FACTOR 745	chromatin remodeling factor 745	Molecular Function: ATP binding (GO:0005524) | Molecular Function: ATP-dependent chromatin remodeler activity (GO:0140658) | Molecular Function: nucleic acid binding (GO:0003676) | Molecular Function: RNA binding (GO:0003723)		drought tolerance (TO:0000276) | blast disease (TO:0000074)	Helicase superfamily 1/2, ATP-binding domain (IPR014001) | Nucleotide-binding alpha-beta plait domain superfamily (IPR012677) | P-loop containing nucleoside triphosphate hydrolase (IPR027417) | RNA recognition motif domain (IPR000504) | RNA-binding domain superfamily (IPR035979) | SNF2, N-terminal (IPR000330) | SNF2-like, N-terminal domain superfamily (IPR038718) | SNF2/RAD54 Helicase and DNA Rep…
Os01g0636900	Os01t0636900-00		chr01:25535587..25535814(+ strand)
Os01g0637000	Os01t0637000-00		chr01:25538135..25538892(+ strand)
Os01g0637050	Os01t0637050-00		chr01:25539449..25539913(+ strand)
Os01g0637100	Os01t0637100-00	Similar to predicted protein. (Os01t0637100-00)	chr01:25541512..25542937(- strand)			OsFbox029, OsFbox29, Os_F0384, OsFBX482, FBX482			F-box protein 29, F-box-type E3 ubiquitin ligase X482				LIPIN family (IPR026058) | Lipin/Ned1/Smp2 (LNS2) (IPR013209)
Os01g0637232	Os01t0637232-00		chr01:25549115..25549426(- strand)
Os01g0637300	Os01t0637300-00	Conserved hypothetical protein. (Os01t0637300-00)	chr01:25551701..25573478(- strand)
Os01g0637400	Os01t0637400-00		chr01:25580362..25580595(- strand)
Os01g0637500	Os01t0637500-01	Polygalacturonase, Control of plant height by regulating cell wall biosynthesis (Os01t0637500-01)	chr01:25579802..25583765(+ strand)	OsPG3	PG3	OsPG3	polygalacturonase 3	POLYGALACTURONASE 3	polygalacturonase 3	Biological Process: carbohydrate metabolic process (GO:0005975) | Molecular Function: polygalacturonase activity (GO:0004650)	stem (PO:0009047)	growth and development trait (TO:0000357) | plant height (TO:0000207)	Glycoside hydrolase, family 28 (IPR000743) | Parallel beta-helix repeat (IPR006626) | Pectin lyase fold (IPR012334) | Pectin lyase fold/virulence factor (IPR011050)
Os01g0637600	Os01t0637600-01	Peptide deformylase 1B, Development of chloroplast and mitochondria (Os01t0637600-01)	chr01:25585914..25589162(- strand)	OsPDF1B	PDF1B	OsPDF1B	peptide deformylase 1B	PEPTIDE DEFORMYLASE 1B	peptide deformylase 1B	Molecular Function: peptide deformylase activity (GO:0042586)			Peptide deformylase (IPR023635) | Peptide deformylase superfamily (IPR036821)
Os01g0637666	Os01t0637666-00	Conserved hypothetical protein. (Os01t0637666-00)	chr01:25590021..25590654(- strand)
Os01g0637732	Os01t0637732-00		chr01:25590289..25590729(+ strand)
Os01g0637800	Os01t0637800-01	MYB transcription factor, Nitrogen uptake and assimilation, Low-nitrogen adaptation (Os01t0637800-01)	chr01:25592575..25593523(+ strand)	OsMYB305		OsMYB8, MYB8, OsMYB305, MYB305, Os2R_MYB9, 2R_MYB9	MYB transcription factor 305		myb transcription factor 8, transcription factor MYB8, R2R3-MYB Transcription Factor 9	Biological Process: regulation of DNA-templated transcription (GO:0006355) | Molecular Function: DNA-binding transcription factor activity (GO:0003700) | Molecular Function: sequence-specific DNA binding (GO:0043565)	stem internode (PO:0020142) | root (PO:0009005) | stem node (PO:0020141) | leaf sheath (PO:0020104) | leaf (PO:0025034)	leaf senescence (TO:0000249) | tiller number (TO:0000346) | shoot dry weight (TO:0000552) | nitrogen sensitivity (TO:0000011)	Homeobox-like domain superfamily (IPR009057) | Myb domain (IPR017930) | MYB-like transcription factor EOBI/EOBII-like, plant (IPR044676) | SANT/Myb domain (IPR001005)
Os01g0638000	Os01t0638000-01	UDP-glucuronosyl/UDP-glucosyltransferase family protein. (Os01t0638000-01)	chr01:25598451..25600345(+ strand)		UGT703A2	OsUGT703A2		UDP-GLUCOSE-DEPENDENT GLYCOSYLTRANSFERASE 703A2	UDP-glucose-dependent glycosyltransferase 703A2, anthocyanin 3'-O-beta-glucosyltransferase	Molecular Function: UDP-glycosyltransferase activity (GO:0008194)		pesticide sensitivity (TO:0002649) | chromium sensitivity (TO:0000034)	UDP-glucuronosyl/UDP-glucosyltransferase (IPR002213) | UDP-glycosyltransferase family, conserved site (IPR035595)
Os01g0638600	Os01t0638600-01	UDP-glucose-dependent glycosyltransferase (Os01t0638600-01)	chr01:25615791..25617367(+ strand)	UGT703A1	UGT703A1	OsUGT703A1	UDP-glucose-dependent glycosyltransferase 703A1	UDP-GLUCOSE-DEPENDENT GLYCOSYLTRANSFERASE 703A1	UDP-glucose-dependent glycosyltransferase 703A1	Molecular Function: UDP-glycosyltransferase activity (GO:0008194)			UDP-glucuronosyl/UDP-glucosyltransferase (IPR002213) | UDP-glycosyltransferase family, conserved site (IPR035595)
Os01g0638701	Os01t0638701-01	Non-protein coding transcript. (Os01t0638701-01)	chr01:25617868..25618981(- strand)
Os01g0638800	Os01t0638800-00	Hypothetical conserved gene. (Os01t0638800-00)	chr01:25627240..25627872(+ strand)
Os01g0639100	Os01t0639100-01	DEAD box RNA helicase homologous to eukaryotic initiation factor 4AIII (eIF4AIII), Core components of the exon junction complex (EJC), Regulation of plant height, pollen, and seed development (Os01t0639100-01)	chr01:25636995..25640474(+ strand)	OsRH2		OsRH2, RH2, eIF4A-3	initiation factor eIF-4A, RNA helicase 2		initiation factor eIF-4A, RNA helices 2, Eukaryotic initiation factor 4A-3	Molecular Function: ATP binding (GO:0005524) | Molecular Function: nucleic acid binding (GO:0003676) | Molecular Function: RNA helicase activity (GO:0003724)	plant embryo stage (PO:0007631) | anther development stage (PO:0001004) | flag leaf (PO:0020103) | pollen development stage (PO:0001007) | seed development stage (PO:0001170) | leaf (PO:0025034)	embryo development trait (TO:0000620) | days to heading (TO:0000137) | plant height (TO:0000207) | spikelet fertility (TO:0000180) | internode length (TO:0000145) | gibberellic acid sensitivity (TO:0000166) | seed development trait (TO:0000653)	ATP-dependent RNA helicase DEAD-box, conserved site (IPR000629) | DEAD/DEAH box helicase domain (IPR011545) | Helicase superfamily 1/2, ATP-binding domain (IPR014001) | Helicase, C-terminal domain-like (IPR001650) | P-loop containing nucleoside triphosphate hydrolase (IPR027417) | RNA helicase, DEAD-box type, Q motif (IPR014014)
Os01g0639200	Os01t0639200-01	Cinnamoyl-CoA reductase-like gene family member, Defense response (Os01t0639200-01)	chr01:25640719..25647590(- strand)	Snl6	SNL6	Snl6, OsSNL6, OsCCR2, CCR2	suppressor of BTH-induced, NH1-mediated lesion mimic 6	SUPPRESSOR OF NH1-MEDIATED LESION FORMATION 6	suppressor of BTH-induced, NH1-mediated lesion mimic 6, suppressor of NH1-mediated lesion formation 6, Cinnamoyl-CoA reductase 2	Biological Process: steroid biosynthetic process (GO:0006694) | Molecular Function: 3-beta-hydroxy-delta5-steroid dehydrogenase (NAD+) activity (GO:0003854) | Molecular Function: oxidoreductase activity, acting on the CH-OH group of donors, NAD or NADP as acceptor (GO:0016616)		cold tolerance (TO:0000303) | blast disease (TO:0000074) | drought tolerance (TO:0000276) | bacterial blight disease resistance (TO:0000175)	3-beta hydroxysteroid dehydrogenase/isomerase (IPR002225) | NAD(P)-binding domain superfamily (IPR036291) | NAD(P)-dependent epimerase/dehydratase-related protein (IPR050425)
Os01g0639600	Os01t0639600-01	Protein of unknown function DUF1645 family protein. (Os01t0639600-01)	chr01:25681571..25682862(+ strand)										Protein of unknown function DUF1645, plant (IPR012442)
Os01g0639900	Os01t0639900-01	beta-carbonic anhydrase (EC:4.2.1.1), Carbon assimilation, CO2-mediated stomatal pore response (Os01t0639900-01)	chr01:25696671..25705077(+ strand)	BETACA1, OsβCA1, OsbCA1	BETACA1	OsCA, CA, OsbetaCA1, betaCA1, CA1	β-carbonic anhydrase 1, BETA-CARBONIC ANHYDRASE 1, b-carbonic anhydrase 1, beta-type carbonic anhydrase	BETA-CARBONIC ANHYDRASE 1	Carbonic anhydrase, beta-type carbonic anhydrase, beta-carbonic anhydrase	Biological Process: carbon utilization (GO:0015976) | Molecular Function: carbonate dehydratase activity (GO:0004089) | Molecular Function: zinc ion binding (GO:0008270)	guard cell (PO:0000293)	total biomass yield (TO:0000457) | shoot dry weight (TO:0000552) | shoot fresh weight (TO:0000571) | heat tolerance (TO:0000259) | photosynthetic rate (TO:0001015) | stomatal closure rate (TO:0000520) | blast disease (TO:0000074) | photosynthetic ability (TO:0000316) | drought tolerance (TO:0000276) | stomatal conductance (TO:0000522) | temperature response trait (TO:0000432)	Beta carbonic anhydrases, cladeB (IPR045066) | Carbonic anhydrase (IPR001765) | Carbonic anhydrase superfamily (IPR036874) | Carbonic anhydrase, prokaryotic-like, conserved site (IPR015892)
Os01g0640000	Os01t0640000-00	Similar to Carbonic anhydrase. (Os01t0640000-00)	chr01:25708316..25716827(+ strand)							Biological Process: carbon utilization (GO:0015976) | Molecular Function: carbonate dehydratase activity (GO:0004089) | Molecular Function: zinc ion binding (GO:0008270)			Carbonic anhydrase (IPR001765) | Carbonic anhydrase superfamily (IPR036874) | Carbonic anhydrase, prokaryotic-like, conserved site (IPR015892)
Os01g0640100	Os01t0640100-00	Conserved hypothetical protein. (Os01t0640100-00)	chr01:25710912..25712866(+ strand)										DNA/RNA polymerase superfamily (IPR043502) | Reverse transcriptase, RNase H-like domain (IPR041373)
Os01g0640200	Os01t0640200-00	Similar to UPF0497 membrane protein Sb03g029220. (Os01t0640200-00)	chr01:25718967..25724624(- strand)		VWA1	OsvWA1, vWA1		VON WILLEBRAND FACTOR A1	von Willebrand factor A1				Calcium-activated chloride channel regulator (IPR051266) | Casparian strip membrane protein domain (IPR006702) | von Willebrand factor A-like domain superfamily (IPR036465) | von Willebrand factor, type A (IPR002035) | VWA-Hint protein, Vwaint domain (IPR032838)
Os01g0640400	Os01t0640400-00	Hypothetical protein. (Os01t0640400-00)	chr01:25744765..25747784(- strand)
Os01g0640600	Os01t0640600-01	Similar to LIMONENE cyclase like protein. (Os01t0640600-01)	chr01:25744767..25747925(+ strand)							Biological Process: protein glycosylation (GO:0006486) | Molecular Function: glycosyltransferase activity (GO:0016757)			Exostosin, GT47 domain (IPR040911) | Exostosin-like (IPR004263)
Os01g0640700	Os01t0640700-00	Similar to vegetative cell wall protein gp1. (Os01t0640700-00)	chr01:25748348..25750451(- strand)										Casparian strip membrane protein domain (IPR006702)
Os01g0640800	Os01t0640800-01	Similar to radical SAM domain-containing protein. (Os01t0640800-01)	chr01:25752298..25755783(- strand)							Biological Process: rRNA base methylation (GO:0070475) | Biological Process: rRNA processing (GO:0006364) | Biological Process: tRNA methylation (GO:0030488) | Molecular Function: catalytic activity (GO:0003824) | Molecular Function: iron-sulfur cluster binding (GO:0051536) | Molecular Function: RNA methyltransferase activity (GO:0008173)			Aldolase-type TIM barrel (IPR013785) | Dual-specificity RNA methyltransferase RlmN (IPR027492) | Methyltransferase (Class A) (IPR040072) | Radical SAM (IPR007197) | Ribosomal RNA large subunit methyltransferase RlmN/Cfr (IPR004383)
Os01g0641000	Os01t0641000-01	Similar to Protein kinase. (Os01t0641000-01)	chr01:25757795..25762187(+ strand)							Biological Process: protein phosphorylation (GO:0006468) | Molecular Function: ATP binding (GO:0005524) | Molecular Function: protein kinase activity (GO:0004672)			Protein kinase domain (IPR000719) | Protein kinase-like domain superfamily (IPR011009) | Serine-threonine/tyrosine-protein kinase, catalytic domain (IPR001245) | Serine/Threonine Kinases and Pseudokinases (IPR051681) | Serine/threonine-protein kinase, active site (IPR008271)
Os01g0641050	Os01t0641050-00	Non-protein coding transcript. (Os01t0641050-00)	chr01:25758466..25759042(+ strand)
Os01g0641100	Os01t0641100-01	Similar to HD domain containing protein. (Os01t0641100-01)	chr01:25762489..25766525(+ strand)							Molecular Function: 5'-deoxynucleotidase activity (GO:0002953)			5'-deoxynucleotidase YfbR/HDDC2 (IPR039356) | HD domain (IPR006674) | HD/PDEase domain (IPR003607)
Os01g0641700	Os01t0641700-01	Uncharacterised protein family UPF0121 domain containing protein. (Os01t0641700-01)	chr01:25777616..25781934(- strand)							Cellular Component: membrane (GO:0016020)			PER33/POM33 transmembrane regulator (IPR051645) | TMEM33/Pom33 family (IPR005344)
Os01g0641750	Os01t0641750-00	Hypothetical protein. (Os01t0641750-00)	chr01:25788625..25789657(- strand)
Os01g0641800	Os01t0641800-00	Similar to Carbonic anhydrase. (Os01t0641800-00)	chr01:25788671..25790988(+ strand)							Molecular Function: ATP binding (GO:0005524) | Molecular Function: ATP hydrolysis activity (GO:0016887)			AAA+ ATPase domain (IPR003593) | AAA-type ATPase, N-terminal domain (IPR025753) | ATPase, AAA-type, core (IPR003959) | Mitochondrial chaperone BCS1 subfamily (IPR050747) | P-loop containing nucleoside triphosphate hydrolase (IPR027417)
Os01g0642000	Os01t0642000-01	Carboxylesterase, type B family protein. (Os01t0642000-01)	chr01:25792699..25797614(+ strand)										'GDXG' lipolytic enzyme (IPR050300) | Alpha/Beta hydrolase fold (IPR029058) | BD-FAE-like domain (IPR049492)
Os01g0642100	Os01t0642100-01	Hypothetical conserved gene. (Os01t0642100-01)	chr01:25798769..25800398(+ strand)
Os01g0642200	Os01t0642200-01	Conserved hypothetical protein. (Os01t0642200-01)	chr01:25800668..25801243(- strand)
Os01g0642401	Os01t0642401-00		chr01:25821855..25822241(- strand)
Os01g0642600	Os01t0642600-00	Protein of unknown function DUF617, plant family protein. (Os01t0642600-00)	chr01:25825625..25826696(- strand)							Biological Process: hydrotropism (GO:0010274)			Protein MIZU-KUSSEI 1-like, plant (IPR006460)
Os01g0642700	Os01t0642700-00	S-Domain receptor like protein-4 (Os01t0642700-00)	chr01:25836151..25838904(+ strand)	SDRLP-4	SDRLP4	SDRLP-4, OsSDRLP-4, OsSDRLP4	S-Domain receptor like protein-4	S-DOMAIN RECEPTOR LIKE PROTEIN 4	S-Domain receptor like protein-4	Biological Process: recognition of pollen (GO:0048544)	shoot system (PO:0009006) | flower (PO:0009046) | seed (PO:0009010)		Bulb-type lectin domain (IPR001480) | Bulb-type lectin domain superfamily (IPR036426) | PAN/Apple domain (IPR003609) | S-locus glycoprotein domain (IPR000858) | S-locus-specific glycoprotein/EP1 (IPR035446)
Os01g0642801	Os01t0642801-00	Similar to S-domain class receptor-like kinase3. (Os01t0642801-00)	chr01:25839729..25839983(+ strand)
Os01g0642900	Os01t0642900-01	Nucleic acid-binding, OB-fold domain containing protein. (Os01t0642900-01)	chr01:25841673..25843494(- strand)			SSB				Biological Process: DNA replication (GO:0006260) | Molecular Function: single-stranded DNA binding (GO:0003697)			Nucleic acid-binding, OB-fold (IPR012340) | Primosome PriB/single-strand DNA-binding (IPR000424) | Single-stranded DNA-binding protein (IPR011344)
Os01g0643300	Os01t0643300-01,Os01t0643300-02	Auxin efflux carrier protein, Auxin transport, Drought tolerance (Os01t0643300-01);Similar to Auxin efflux carrier protein. (Os01t0643300-02)	chr01:25863717..25868266(+ strand)	PIN10A, PIN3A, OsPIN3a, OsPIN3t, OsPIN10a	PIN10A	PIN3A, OsPIN3a, OsPIN3t, OsPIN10a, OsPIN3	PIN PROTEIN 10A, PIN PROTEIN 3A	PIN PROTEIN 10A	PIN PROTEIN 3A	Biological Process: transmembrane transport (GO:0055085) | Cellular Component: membrane (GO:0016020)	epidermal cell (PO:0004013)	root number (TO:0000084) | abscisic acid sensitivity (TO:0000615) | adventitious root number (TO:0001006) | root fresh weight (TO:0000578) | cold tolerance (TO:0000303) | silicon sensitivity (TO:0000031)	Auxin Efflux Carrier (IPR051107) | Auxin efflux carrier, plant type (IPR014024) | Membrane transport PIN-like (IPR004776)
Os01g0643450	Os01t0643450-00	Hypothetical protein. (Os01t0643450-00)	chr01:25864066..25868017(- strand)
Os01g0643600	Os01t0643600-01	HD-Zip II family transcription factor, Regulation of plant development, Modulation of gibberellin biosynthesis (Os01t0643600-01)	chr01:25880204..25883718(- strand)	SGD2, OsHOX3, SGD2/OsHOX3	SGD2	HOX3, Oshox3, OsHox3, OsHDZ1, HDZ1, OsHDZIP1, HDZIP1	Small Grain and Dwarf 2	SMALL GRAIN AND DWARF 2	rice homeobox gene 3, Homeobox-leucine zipper protein HOX3, Homeodomain transcription factor HOX3, HD-ZIP protein HOX3, Small Grain and Dwarf 2, homeodomain-leucine zipper transcription factor 1, OsHDZIP transcription factor 1	Biological Process: regulation of DNA-templated transcription (GO:0006355) | Molecular Function: DNA binding (GO:0003677) | Molecular Function: DNA-binding transcription factor activity, RNA polymerase II-specific (GO:0000981) | Molecular Function: sequence-specific DNA binding (GO:0043565)	floral organ (PO:0025395) | endosperm (PO:0009089) | inflorescence (PO:0009049) | root (PO:0009005) | leaf (PO:0025034) | stem node (PO:0020141)	panicle length (TO:0000040) | salt tolerance (TO:0006001) | gibberellic acid content (TO:0002675) | leaf sheath length (TO:0002689) | plant height (TO:0000207) | leaf number (TO:0000241) | shoot apical meristem development (TO:0006020) | grain length (TO:0000734) | seed set percent (TO:0000455) | primary branch number (TO:0000547) | tiller number (TO:0000346) | 1000-dehulled grain weight (TO:0000…	HD-ZIP Homeobox Leucine Zipper Class II (IPR050762) | Homeobox domain (IPR001356) | Homeobox, conserved site (IPR017970) | Homeobox-like domain superfamily (IPR009057) | Leucine zipper, homeobox-associated (IPR003106)
Os01g0643666	Os01t0643666-00	Non-protein coding transcript. (Os01t0643666-00)	chr01:25880629..25884230(+ strand)
Os01g0643800	Os01t0643800-01	Similar to Mitogen-activated protein kinase. (Os01t0643800-01)	chr01:25917636..25922976(- strand)			OsMPK16, MPK16			mitogen-activated protein kinase 16	Biological Process: protein phosphorylation (GO:0006468) | Molecular Function: ATP binding (GO:0005524) | Molecular Function: MAP kinase activity (GO:0004707) | Molecular Function: protein kinase activity (GO:0004672)		ethylene sensitivity (TO:0000173) | cold tolerance (TO:0000303) | brown planthopper resistance (TO:0000424)	Mitogen-activated protein (MAP) kinase, conserved site (IPR003527) | Mitogen-activated protein kinase (IPR050117) | Protein kinase domain (IPR000719) | Protein kinase, ATP binding site (IPR017441) | Protein kinase-like domain superfamily (IPR011009)
Os01g0643825	Os01t0643825-00	Hypothetical protein. (Os01t0643825-00)	chr01:25919273..25922712(+ strand)
Os01g0643850	Os01t0643850-00		chr01:25922820..25923242(+ strand)
Os01g0643900	Os01t0643900-01	Oleosin family protein. (Os01t0643900-01)	chr01:25923454..25924149(+ strand)							Cellular Component: membrane (GO:0016020) | Cellular Component: monolayer-surrounded lipid storage body (GO:0012511)			Oleosin (IPR000136)
Os01g0644000	Os01t0644000-01,Os01t0644000-02	Twin-arginine translocation pathway signal domain containing protein. (Os01t0644000-01);Twin-arginine translocation pathway signal domain containing protein. (Os01t0644000-02)	chr01:25926370..25928206(+ strand)
Os01g0644100	Os01t0644100-00		chr01:25928590..25929738(- strand)			OsFbox030, OsFbox30, Os_F0577, OsFBX19, FBX19			F-box protein 30, F-box-type E3 ubiquitin ligase X19	Molecular Function: protein binding (GO:0005515)			F-box-like domain superfamily (IPR036047)
Os01g0644200	Os01t0644200-01	Stress associated little protein 1, Small and plant-specific membrane protein, Salt tolerance (Os01t0644200-01)	chr01:25931149..25931730(- strand)	SALP1	SALP1	OsSALP1	stress associated little protein 1	STRESS ASSOCIATED LITTLE PROTEIN 1	stress associated little protein 1		root (PO:0009005) | inflorescence (PO:0009049) | leaf (PO:0025034)	abscisic acid sensitivity (TO:0000615) | proline content (TO:0006002) | salt tolerance (TO:0006001) | abiotic stress trait (TO:0000168)
Os01g0644400	Os01t0644400-01	Hypothetical gene. (Os01t0644400-01)	chr01:25933618..25934890(+ strand)
Os01g0644500	Os01t0644500-00	Hypothetical conserved gene. (Os01t0644500-00)	chr01:25933610..25934883(- strand)
Os01g0644600	Os01t0644600-00	Glutelin family protein. (Os01t0644600-00)	chr01:25949366..25950192(+ strand)						Extensin family protein
Os01g0644700	Os01t0644700-00		chr01:25952641..25954080(+ strand)
Os01g0644800	Os01t0644800-00		chr01:25954110..25954538(+ strand)
Os01g0644900	Os01t0644900-01	Conserved hypothetical protein. (Os01t0644900-01)	chr01:25957753..25958568(+ strand)
Os01g0645000	Os01t0645000-01	Similar to TIS11 protein (dTIS11). (Os01t0645000-01)	chr01:25959883..25961440(- strand)		C3H9	OsC3H9		ZINC FINGER CCCH DOMAIN-CONTAINING PROTEIN 9	Zinc finger CCCH domain-containing protein 9	Molecular Function: metal ion binding (GO:0046872) | Molecular Function: mRNA binding (GO:0003729)			RNA-binding protein ZFP36-like (IPR045877) | Zinc finger, CCCH-type (IPR000571) | Zinc finger, CCCH-type superfamily (IPR036855)
Os01g0645200	Os01t0645200-01,Os01t0645200-02,Os01t0645200-03	Hypothetical conserved gene. (Os01t0645200-01);Sodium/bile acid symporter-like protein (Os01t0645200-02);Bile acid:sodium symporter domain containing protein. (Os01t0645200-03)	chr01:25973499..25980398(+ strand)	OsSBF1	SBF1	OsSBF1	sodium/bile acid transporter family 1	SODIUM/BILE ACID TRANSPORTER 1	sodium/bile acid transporter 1	Cellular Component: membrane (GO:0016020)		gibberellic acid sensitivity (TO:0000166) | ethylene sensitivity (TO:0000173) | submergence tolerance (TO:0000524)	Bile acid:sodium symporter (IPR004710) | Bile acid:sodium symporter/arsenical resistance protein Acr3 (IPR002657) | Sodium/solute symporter superfamily (IPR038770)
Os01g0645400	Os01t0645400-01,Os01t0645400-02	Flavin monooxygenase-like enzyme , Auxin biosynthesis (Os01t0645400-01);Flavin monooxygenase-like enzyme , Auxin biosynthesis (Os01t0645400-02)	chr01:25994669..25996837(+ strand)	YUCCA1, OsYUCCA1, OsYUC1	YUCCA1	OsYUCCA1, OsYUC1, YUC1	YUCCA-LIKE GENE 1, (YUCCA-like gene), YUCCA-like gene 1	YUCCA-LIKE GENE 1	(YUCCA-like gene)	Molecular Function: flavin adenine dinucleotide binding (GO:0050660) | Molecular Function: N,N-dimethylaniline monooxygenase activity (GO:0004499) | Molecular Function: NADP binding (GO:0050661)	inflorescence branch meristem (PO:0009105) | flag leaf (PO:0020103)	abscisic acid sensitivity (TO:0000615) | drought tolerance (TO:0000276) | heat tolerance (TO:0000259) | auxin content (TO:0002672) | root fresh weight (TO:0000578) | black streak dwarf virus resistance (TO:0000020) | adventitious root number (TO:0001006) | root number (TO:0000084) | silicon sensitivity (TO:0000031) | callus induction (TO:0000428)	Auxin biosynthesis and cation transport (IPR050982) | FAD/NAD(P)-binding domain superfamily (IPR036188) | Flavin monooxygenase FMO (IPR000960) | Flavin monooxygenase-like (IPR020946)
Os01g0645650	Os01t0645650-01	Hypothetical protein. (Os01t0645650-01)	chr01:26004527..26011193(- strand)
Os01g0645775	Os01t0645775-00		chr01:26031633..26031959(+ strand)
Os01g0645900	Os01t0645900-01	Molybdate transporter, Interorgan molybdate distribution (Os01t0645900-01)	chr01:26033145..26034815(- strand)	OsMOT1;2	SULTR5;1	OsSultr5;1, OsSul5;1, OsMOT1;2, MOT1;2	molybdate transporter 1;2	SULPHATE TRANSPORTER 5;1	sulphate transporter 5;1, molybdate transporter 1;2	Biological Process: molybdate ion transport (GO:0015689) | Molecular Function: molybdate ion transmembrane transporter activity (GO:0015098)	leaf sheath (PO:0020104) | peduncle (PO:0009053) | inflorescence node (PO:0006325) | leaf (PO:0025034) | seed development stage (PO:0001170) | stem node (PO:0020141)	salt tolerance (TO:0006001) | seed development trait (TO:0000653) | potassium content (TO:0000609) | copper sensitivity (TO:0000021) | iron sensitivity (TO:0000224) | molybdenum sensitivity (TO:0000025) | mineral and ion content related trait (TO:0000465) | nitrogen sensitivity (TO:0000011) | zinc sensitivity (TO:0000351) | sulfur sensitivity (TO:0000007) | drought tolerance (TO:0000276) | chromi…	Molybdate transporter 1/2 (IPR031563)
Os01g0646000	Os01t0646000-01	Pentatricopeptide repeat domain containing protein. (Os01t0646000-01)	chr01:26036642..26039083(+ strand)							Biological Process: RNA modification (GO:0009451) | Molecular Function: protein binding (GO:0005515) | Molecular Function: RNA binding (GO:0003723)			Pentatricopeptide repeat (IPR002885) | Pentatricopeptide repeat-containing protein At1g15510-like (IPR045215) | Tetratricopeptide-like helical domain superfamily (IPR011990)
Os01g0646300	Os01t0646300-01	GRAS protein lacking the DELLA domain, Repressor of gibberellin signaling (Os01t0646300-01)	chr01:26044168..26045843(- strand)	SLRL1	SLRL1	OsSLRL1, OsGAI, OsSLRL, OsGRAS-1, OsGRAS1, GAI, SLRL, GRAS-1, GRAS1	SLR1 like 1, SLENDER RICE 1 like 1	SLENDER RICE LIKE 1	SLR1-like1, GRAS protein 1			sheath blight disease resistance (TO:0000255) | submergence sensitivity (TO:0000286) | bacterial blight disease resistance (TO:0000175) | jasmonic acid sensitivity (TO:0000172) | mesocotyl length (TO:0000544) | gibberellic acid sensitivity (TO:0000166)	Transcription factor GRAS (IPR005202)
Os01g0646400	Os01t0646400-01	Non-protein coding transcript. (Os01t0646400-01)	chr01:26051925..26053759(+ strand)
Os01g0646700	Os01t0646700-01,Os01t0646700-02,Os01t0646700-03	Similar to OSIGBa0105P02.4 protein. (Os01t0646700-01);Similar to OSIGBa0105P02.4 protein. (Os01t0646700-02);Hypothetical conserved gene. (Os01t0646700-03)	chr01:26060892..26064410(- strand)							Biological Process: DNA repair (GO:0006281) | Biological Process: telomere maintenance (GO:0000723) | Molecular Function: DNA helicase activity (GO:0003678)			DNA helicase Pif1-like (IPR010285) | P-loop containing nucleoside triphosphate hydrolase (IPR027417)
Os01g0646800	Os01t0646800-01	Conserved hypothetical protein. (Os01t0646800-01)	chr01:26065944..26071738(- strand)
Os01g0647000	Os01t0647000-01,Os01t0647000-02	Cyclin-like F-box domain containing protein. (Os01t0647000-01);Similar to F-box domain containing protein. (Os01t0647000-02)	chr01:26075030..26076876(+ strand)			OsFbox031, OsFbox31, Os_F0326, OsFBX20, FBX20			F-box protein 31, F-box-type E3 ubiquitin ligase X20	Molecular Function: protein binding (GO:0005515)			F-box domain (IPR001810) | F-box-like domain superfamily (IPR036047) | SCF complex F-box component (IPR050796)
Os01g0647100	Os01t0647100-01	ADP/ATP carrier protein family protein. (Os01t0647100-01)	chr01:26078129..26082198(- strand)		NTT1	OsNTT1		PLASTIDIC NUCLEOTIDE TRANSPORT PROTEIN 1		Biological Process: nucleotide transport (GO:0006862) | Cellular Component: membrane (GO:0016020) | Molecular Function: ATP:ADP antiporter activity (GO:0005471)			ADP/ATP carrier protein, bacterial type (IPR004667) | MFS transporter superfamily (IPR036259)
Os01g0647150	Os01t0647150-00	Hypothetical protein. (Os01t0647150-00)	chr01:26078097..26082210(+ strand)
Os01g0647200	Os01t0647200-01,Os01t0647200-04	Iron deficiency-inducible peptide, IMA/FEP peptide, Regulation of a major pathway of iron uptake and translocation, Iron deficiency response (Os01t0647200-01);Non-protein coding transcript. (Os01t0647200-04)	chr01:26086062..26088337(- strand)	OsIMA1	IMA1	OsIMA1	IRON MAN 1
Os01g0647450	Os01t0647450-00		chr01:26089910..26090392(+ strand)
Os01g0647700	Os01t0647700-01	Epoxide hydrolase family protein. (Os01t0647700-01)	chr01:26106836..26111089(+ strand)							Molecular Function: catalytic activity (GO:0003824)			Alpha/Beta hydrolase fold (IPR029058) | Alpha/beta hydrolase fold-1 (IPR000073) | Epoxide hydrolase-like (IPR000639)
Os01g0647800	Os01t0647800-01	Conserved hypothetical protein. (Os01t0647800-01)	chr01:26111955..26114140(- strand)
Os01g0647850	Os01t0647850-01	Hypothetical conserved gene. (Os01t0647850-01)	chr01:26115235..26119289(- strand)
Os01g0647900	Os01t0647900-00		chr01:26118623..26119456(+ strand)
Os01g0648000	Os01t0648000-01	Potassium channel, Potassium uptake, Salt stress tolerance (Os01t0648000-01)	chr01:26119741..26126165(- strand)	OsAKT1, Os-AKT1	AKT1	OsAKT1, Os-AKT1	salt-sensitive K1 uptake channel OsAKT1 K+ channel alpha subunit		salt-sensitive K1 uptake channel OsAKT1, K+ channel alpha subunit	Biological Process: monoatomic ion transport (GO:0006811) | Biological Process: potassium ion transport (GO:0006813) | Biological Process: transmembrane transport (GO:0055085) | Cellular Component: membrane (GO:0016020) | Molecular Function: monoatomic ion channel activity (GO:0005216) | Molecular Function: protein binding (GO:0005515) | Molecular Function: voltage-gated potassium channel activit…	root elongation zone (PO:0025181) | seed (PO:0009010) | leaf (PO:0025034) | root (PO:0009005) | shoot system (PO:0009006)	sodium concentration (TO:0000526) | potassium concentration (TO:0000513) | bacterial blight disease resistance (TO:0000175) | potassium content (TO:0000609) | nitrogen sensitivity (TO:0000011) | drought tolerance (TO:0000276) | sodium content (TO:0000608) | osmotic response sensitivity (TO:0000095) | rice grassy stunt 1 and 2 virus resistance (TO:0000213) | potassium uptake (TO:0000514) | salt to…	Ankyrin repeat (IPR002110) | Ankyrin repeat-containing domain superfamily (IPR036770) | Cyclic nucleotide-binding domain (IPR000595) | Cyclic nucleotide-binding domain superfamily (IPR018490) | Ion transport domain (IPR005821) | KHA domain (IPR021789) | Potassium channel KAT/AKT (IPR045319) | Potassium channel, voltage-dependent, EAG/ELK/ERG (IPR003938) | RmlC-like jelly roll fold (IPR014710)
Os01g0648225	Os01t0648225-00	Hypothetical protein. (Os01t0648225-00)	chr01:26119880..26125883(+ strand)
Os01g0648450	Os01t0648450-00		chr01:26161824..26162168(- strand)
Os01g0648500	Os01t0648500-01	Similar to Transcription initiation factor TFIID subunit 7. (Os01t0648500-01)	chr01:26163786..26166472(+ strand)		DLN15	OsDLN15		DLN REPRESSOR 15	DLN repressor 15, DLN motif protein 15	Biological Process: transcription initiation at RNA polymerase II promoter (GO:0006367) | Cellular Component: transcription factor TFIID complex (GO:0005669)			TAFII55 protein, conserved region (IPR006751) | Transcription initiation factor TFIID subunit 7 (IPR037817)
Os01g0648600	Os01t0648600-00	Membrane-associated kinase-2, Response to drought in rice cultivar Nonabokra (Os01t0648600-00)	chr01:26170046..26171566(+ strand)	MAK2	MAK2	OsMAK2	Membrane-associated kinase-2	MEMBRANE-ASSOCIATED KINASE 2	Membrane-associated kinase-2	Biological Process: protein phosphorylation (GO:0006468) | Molecular Function: ATP binding (GO:0005524) | Molecular Function: protein kinase activity (GO:0004672)	seed (PO:0009010) | shoot system (PO:0009006) | flower (PO:0009046) | root (PO:0009005)	drought tolerance (TO:0000276)	Protein kinase domain (IPR000719) | Protein kinase, ATP binding site (IPR017441) | Protein kinase-like domain superfamily (IPR011009) | Serine/threonine-protein kinase, active site (IPR008271)
Os01g0648700	Os01t0648700-01	Bromodomain containing protein. (Os01t0648700-01)	chr01:26173196..26177230(- strand)		BRDST1	OsBrdST1, BrdST1		BROMODOMAIN-CONTAINING PROTEIN ST1	bromodomain-containing protein singleton member 1, bromodomain-containing protein ST1	Molecular Function: protein binding (GO:0005515)		salt tolerance (TO:0006001)	Bromodomain (IPR001487) | Bromodomain-like superfamily (IPR036427) | NET domain (IPR027353) | NET domain superfamily (IPR038336)

## Sheet: qDE2
Locus ID	Transcript ID	Description	Position	RAP-DB Gene Symbol Synonym(s)	CGSNL Gene Symbol	Oryzabase Gene Symbol Synonym(s)	RAP-DB Gene Name Synonym(s)	CGSNL Gene Name	Oryzabase Gene Name Synonym(s)	Gene Ontology (GO)	Plant Ontology (PO)	Trait Ontology (TO)	Functional domain (InterPro)
Os02g0729200	Os02t0729200-01	Xyloglucan backbone O-acetyltransferase 3, DUF231 protein (Os02t0729200-01)	chr02:30346454..30347805(- strand)	OsXyBAT3	TBL55	OsTBL55, OsXyBAT3, XyBAT3	xyloglucan backbone O-acetyltransferase 3	TRICHOME BIREFRINGENCE-LIKE 55	trichome birefringence-like 55, xyloglucan backbone O-acetyltransferase 3	Molecular Function: O-acetyltransferase activity (GO:0016413) | Molecular Function: transferase activity (GO:0016740)			Trichome birefringence-like family (IPR029962) | Trichome birefringence-like, C-terminal domain (IPR026057) | Trichome birefringence-like, N-terminal domain (IPR025846)
Os02g0729251	Os02t0729251-00		chr02:30348056..30348719(- strand)
Os02g0729300	Os02t0729300-01	Zinc finger, CCHC retroviral-type domain containing protein. (Os02t0729300-01)	chr02:30352710..30356478(- strand)							Molecular Function: nucleic acid binding (GO:0003676) | Molecular Function: zinc ion binding (GO:0008270)			Sexual differentiation modulator (IPR053253) | Zinc finger, CCHC-type (IPR001878) | Zinc finger, CCHC-type superfamily (IPR036875)
Os02g0729350	Os02t0729350-00	Hypothetical conserved gene. (Os02t0729350-00)	chr02:30357071..30359162(- strand)										Leucine-rich repeat domain superfamily (IPR032675)
Os02g0729400	Os02t0729400-01	Similar to Extracellular calcium sensing receptor. (Os02t0729400-01)	chr02:30361908..30363528(- strand)		STR11	OsStr11, OsCAS, Cas		SULFURTRANSFERASE 11	Sulfurtransferase 11, Calcium-Sensing Receptor	Biological Process: cellular response to calcium ion (GO:0071277) | Biological Process: de-etiolation (GO:0009704) | Biological Process: regulation of stomatal closure (GO:0090333)		drought tolerance (TO:0000276)	Calcium sensing receptor, plant (IPR044690) | Rhodanese-like domain (IPR001763) | Rhodanese-like domain superfamily (IPR036873)
Os02g0729500	Os02t0729500-00	Hypothetical conserved gene. (Os02t0729500-00)	chr02:30364802..30365092(+ strand)
Os02g0729566	Os02t0729566-00		chr02:30365176..30365505(- strand)
Os02g0729700	Os02t0729700-01,Os02t0729700-02	Similar to HAHB-7 (Fragment). (Os02t0729700-01);Similar to HAHB-7 (Fragment). (Os02t0729700-02)	chr02:30381303..30383486(+ strand)		HOX16	Oshox16, OsHox16, OsHDZ8, OsHDZIP8, HDZ8, HDZIP8		HOMEOBOX GENE 16	rice homeobox gene 16, Homeobox-leucine zipper protein HOX16, Homeodomain transcription factor HOX16, HD-ZIP protein HOX16, homeodomain-leucine zipper transcription factor 8, OsHDZIP transcription factor 8	Biological Process: regulation of DNA-templated transcription (GO:0006355) | Molecular Function: DNA binding (GO:0003677) | Molecular Function: DNA-binding transcription factor activity (GO:0003700) | Molecular Function: DNA-binding transcription factor activity, RNA polymerase II-specific (GO:0000981) | Molecular Function: sequence-specific DNA binding (GO:0043565)		heat tolerance (TO:0000259)	Helix-turn-helix motif (IPR000047) | Homeobox domain (IPR001356) | Homeobox, conserved site (IPR017970) | Homeobox-leucine zipper protein, class I, plant (IPR045224) | Homeobox-like domain superfamily (IPR009057) | Leucine zipper, homeobox-associated (IPR003106)
Os02g0729801	Os02t0729801-00	Hypothetical protein. (Os02t0729801-00)	chr02:30381327..30383436(- strand)
Os02g0730000	Os02t0730000-01,Os02t0730000-02	Similar to Mitochondrial aldehyde dehydrogenase. (Os02t0730000-01);Mitochondrial aldehyde dehydrogenase, Submergence tolerance (Os02t0730000-02)	chr02:30392547..30396729(- strand)	ALDH2a	ALDH2A	OsALDH2a, ALDH2a, Aldh2a, OsSTA73, OsALDH2B5, ALDH2B5	aldehyde dehydrogenase 2a	ALDEHYDE DEHYDROGENASE 2A	aldehyde dehydrogenase 2a, Aldehyde dehydrogenase 2B5	Molecular Function: oxidoreductase activity (GO:0016491) | Molecular Function: oxidoreductase activity, acting on the aldehyde or oxo group of donors, NAD or NADP as acceptor (GO:0016620)	anther (PO:0009066)	herbicide sensitivity (TO:0000058) | gravity response trait (TO:0002693) | submergence sensitivity (TO:0000286)	Aldehyde dehydrogenase domain (IPR015590) | Aldehyde dehydrogenase, C-terminal (IPR016163) | Aldehyde dehydrogenase, cysteine active site (IPR016160) | Aldehyde dehydrogenase, glutamic acid active site (IPR029510) | Aldehyde dehydrogenase, N-terminal (IPR016162) | Aldehyde/histidinol dehydrogenase (IPR016161)
Os02g0730050	Os02t0730050-00	Zinc finger, RING-type domain containing protein. (Os02t0730050-00)	chr02:30392816..30395045(+ strand)										Zinc finger, RING-type (IPR001841) | Zinc finger, RING/FYVE/PHD-type (IPR013083)
Os02g0730075	Os02t0730075-00	Hypothetical protein. (Os02t0730075-00)	chr02:30393400..30394169(+ strand)
Os02g0730100	Os02t0730100-00	Similar to Pre-mRNA processing ribonucleoprotein, binding region; NOSIC. (Os02t0730100-00)	chr02:30398551..30399887(- strand)							Biological Process: mRNA splicing, via spliceosome (GO:0000398) | Biological Process: spliceosomal tri-snRNP complex assembly (GO:0000244) | Cellular Component: U4/U6 x U5 tri-snRNP complex (GO:0046540)			Prp31 C-terminal (IPR019175) | U4/U6 small nuclear ribonucleoprotein Prp31 (IPR027105)
Os02g0730200	Os02t0730200-00		chr02:30400684..30402143(- strand)							Biological Process: mRNA splicing, via spliceosome (GO:0000398) | Biological Process: spliceosomal tri-snRNP complex assembly (GO:0000244) | Cellular Component: U4/U6 x U5 tri-snRNP complex (GO:0046540)			U4/U6 small nuclear ribonucleoprotein Prp31 (IPR027105)
Os02g0730300	Os02t0730300-01,Os02t0730300-02	Similar to Potassium transporter HAK3p (Fragment). (Os02t0730300-01);Similar to Potassium transporter 25. (Os02t0730300-02)	chr02:30418498..30423139(+ strand)		HAK25	OsHAK25		HIGH-AFFINITY POTASSIUM(K+) TRANSPORTER 25	High-affinity Potassium(K+) Transporter 25, Potassium transporter 25	Biological Process: potassium ion transmembrane transport (GO:0071805) | Cellular Component: membrane (GO:0016020) | Molecular Function: potassium ion transmembrane transporter activity (GO:0015079)			Potassium transporter (IPR003855)
Os02g0730350	Os02t0730350-00	Non-protein coding transcript. (Os02t0730350-00)	chr02:30421318..30422086(- strand)
Os02g0730400	Os02t0730400-01,Os02t0730400-02	Six-bladed beta-propeller, TolB-like domain containing protein. (Os02t0730400-01);Hypothetical conserved gene. (Os02t0730400-02)	chr02:30427788..30431739(+ strand)										Six-bladed beta-propeller, TolB-like (IPR011042)
Os02g0730450	Os02t0730450-00	Conserved hypothetical protein. (Os02t0730450-00)	chr02:30427792..30429206(- strand)
Os02g0730500	Os02t0730500-01	Fcf2 pre-rRNA processing domain containing protein. (Os02t0730500-01)	chr02:30432264..30434086(- strand)										Fcf2 pre-rRNA processing, C-terminal (IPR014810) | Fcf2/DNTTIP2 (IPR039883)
Os02g0730600	Os02t0730600-00	Similar to predicted protein. (Os02t0730600-00)	chr02:30435012..30437515(+ strand)		ALMT3	OsSTA74, OsALMT3		ALUMINUM-ACTIVATED MALATE TRANSPORTER 3	Aluminum-activated malate transporter 3	Biological Process: malate transport (GO:0015743)	anther (PO:0009066) | leaf (PO:0025034) | root (PO:0009005)		Aluminum-activated malate transporter (IPR020966)
Os02g0730700	Os02t0730700-02	Peptidase A1 domain containing protein. (Os02t0730700-02)	chr02:30437958..30441460(- strand)							Biological Process: proteolysis (GO:0006508) | Molecular Function: aspartic-type endopeptidase activity (GO:0004190)			Aspartic peptidase A1 family (IPR001461) | Aspartic peptidase domain superfamily (IPR021109) | Aspartic peptidase, active site (IPR001969) | Nucellin (IPR033823) | Peptidase family A1 domain (IPR033121) | Xylanase inhibitor, C-terminal (IPR032799) | Xylanase inhibitor, N-terminal (IPR032861)
Os02g0730725	Os02t0730725-00	Hypothetical protein. (Os02t0730725-00)	chr02:30438180..30441229(+ strand)
Os02g0730751	Os02t0730751-00	Hypothetical protein. (Os02t0730751-00)	chr02:30442598..30444455(- strand)
Os02g0730775	Os02t0730775-00	Hypothetical protein. (Os02t0730775-00)	chr02:30444816..30447866(- strand)
Os02g0730800	Os02t0730800-01	Nucleotide-binding, alpha-beta plait domain containing protein. (Os02t0730800-01)	chr02:30444949..30448020(+ strand)							Biological Process: cytidine to uridine editing (GO:0016554) | Molecular Function: nucleic acid binding (GO:0003676) | Molecular Function: RNA binding (GO:0003723)			MORF/ORRM1/DAG-like (IPR039206) | Nucleotide-binding alpha-beta plait domain superfamily (IPR012677) | Peptidase S8 propeptide/proteinase inhibitor I9 superfamily (IPR037045) | RNA recognition motif domain (IPR000504) | RNA-binding domain superfamily (IPR035979)
Os02g0730900	Os02t0730900-00	Pentatricopeptide repeat domain containing protein. (Os02t0730900-00)	chr02:30448000..30449510(- strand)							Biological Process: RNA modification (GO:0009451) | Molecular Function: protein binding (GO:0005515) | Molecular Function: RNA binding (GO:0003723)			E motif (IPR046848) | Pentatricopeptide repeat (IPR002885) | Pentatricopeptide repeat-containing protein At1g15510-like (IPR045215) | Tetratricopeptide-like helical domain superfamily (IPR011990)
Os02g0731050	Os02t0731050-01	Non-protein coding transcript. (Os02t0731050-01)	chr02:30449574..30451465(- strand)
Os02g0731200	Os02t0731200-01	MADS-box transcription factor, Cold tolerance, Control of tillering (Os02t0731200-01)	chr02:30456666..30462759(+ strand)	OsMADS57	MADS57	OsMADS57, MADS-57	MADS-box transcription factor 57	MADS BOX GENE 57	MADS box gene57, MADS-box transcription factor 57	Biological Process: positive regulation of transcription by RNA polymerase II (GO:0045944) | Biological Process: regulation of DNA-templated transcription (GO:0006355) | Cellular Component: nucleus (GO:0005634) | Molecular Function: DNA binding (GO:0003677) | Molecular Function: DNA-binding transcription factor activity (GO:0003700) | Molecular Function: protein dimerization activity (GO:0046983)…	root (PO:0009005) | parenchyma cell (PO:0000074) | 4 root elongation stage (PO:0001031) | root development stage (PO:0007520) | root stele (PO:0020124) | xylem (PO:0005352)	viral disease resistance (TO:0000148) | abiotic stress trait (TO:0000168) | root development trait (TO:0000656) | coleoptile length (TO:0001007) | internode length (TO:0000145) | leaf angle (TO:0000206) | root length (TO:0000227) | brassinosteroid content (TO:0002676) | seminal root length (TO:0000586) | gravity response trait (TO:0002693)	MADS MEF2-like (IPR033896) | MADS-box/MEF2 Transcription Factor (IPR050142) | Transcription factor, K-box (IPR002487) | Transcription factor, MADS-box (IPR002100) | Transcription factor, MADS-box superfamily (IPR036879)
Os02g0731300	Os02t0731300-01	Non-protein coding transcript. (Os02t0731300-01)	chr02:30459392..30464135(- strand)
Os02g0731400	Os02t0731400-01	Similar to Chemocyanin precursor (Basic blue protein) (Plantacyanin). (Os02t0731400-01)	chr02:30467578..30468413(+ strand)		UCL5	OsUCL5		UCLACYANIN-LIKE PROTEIN 5	uclacyanin-like protein 5	Molecular Function: electron transfer activity (GO:0009055)			Blue (type 1) copper protein, binding site (IPR028871) | Cupredoxin (IPR008972) | Phytocyanin domain (IPR003245) | Phytocyanin-like (IPR039391) | Plantacyanin (IPR041844)
Os02g0731500	Os02t0731500-01,Os02t0731500-02	Similar to cDNA, clone: J065098J18, full insert sequence. (Os02t0731500-01);AWPM-19-like family protein. (Os02t0731500-02)	chr02:30468783..30470102(- strand)										AWPM-19-like (IPR008390)
Os02g0731600	Os02t0731600-01	Similar to Threonine endopeptidase. (Os02t0731600-01)	chr02:30472233..30473053(+ strand)							Cellular Component: thylakoid (GO:0009579)			Cyanobacterial aminoacyl-tRNA synthetase, CAAD domain (IPR025564) | Protein CURVATURE THYLAKOID 1 (IPR033344)
Os02g0731700	Os02t0731700-01,Os02t0731700-02	CCT domain domain containing protein. (Os02t0731700-01);CONSTANS (CO)-like protein, Regulation of leaf senescence and drought resistance (Os02t0731700-02)	chr02:30473739..30475800(- strand)	OsK, Ghd2	BBX8	OsBBX8, OsK, OsCCT09, OsGhd2, OsK/Ghd2, CCT09, Ghd2	"Grain number, plant height, and heading date2"	B-BOX-CONTAINING PROTEIN 8	B-box-containing protein 8, CCT domain-containing gene 9, CCT (CO, CO-LIKE and TOC1) domain protein 9, CCT domain protein 9, "Grain number, plant height, and heading date2", CONSTANS-like 1 protein	Molecular Function: protein binding (GO:0005515) | Molecular Function: zinc ion binding (GO:0008270)	4 leaf senescence stage (PO:0001054) | shoot system (PO:0009006) | leaf (PO:0025034) | flowering stage (PO:0007616) | leaf sheath (PO:0020104)	gibberellic acid sensitivity (TO:0000166) | flowering time (TO:0002616) | leaf senescence (TO:0000249) | drought tolerance (TO:0000276) | salt tolerance (TO:0006001) | days to heading (TO:0000137) | cold tolerance (TO:0000303) | iron sensitivity (TO:0000224) | jasmonic acid sensitivity (TO:0000172)	B-box-type zinc finger (IPR000315) | CCT domain (IPR010402) | CONSTANS-like zinc finger regulators (IPR052453) | CONSTANS-like, B-box-type 1 zinc finger (IPR049808)
Os02g0731800	Os02t0731800-00	Hypothetical protein. (Os02t0731800-00)	chr02:30474043..30475759(+ strand)
Os02g0731900	Os02t0731900-01	Beta-ketoacyl-CoA Synthase (Os02t0731900-01)	chr02:30500236..30502286(+ strand)	OsCUT2	CUT2	OsCUT2, OsKCS3, KCS3		CUTICULAR 2	cuticular wax production 2, CUT gene family 2, 3-Ketoacyl-CoA synthase 3	Biological Process: fatty acid biosynthetic process (GO:0006633) | Cellular Component: membrane (GO:0016020) | Molecular Function: acyltransferase activity (GO:0016746) | Molecular Function: acyltransferase activity, transferring groups other than amino-acyl groups (GO:0016747)	root (PO:0009005) | stem (PO:0009047)	salt tolerance (TO:0006001) | drought tolerance (TO:0000276)	Beta-ketoacyl-[acyl-carrier-protein] synthase III, C-terminal (IPR013747) | FAE1/Type III polyketide synthase-like protein (IPR013601) | Thiolase-like (IPR016039) | Very-long-chain 3-ketoacyl-CoA synthase (IPR012392)
Os02g0732200	Os02t0732200-01	Armadillo-like helical domain containing protein. (Os02t0732200-01)	chr02:30518062..30522415(+ strand)		PUB9	OsPUB9, OsPUB09, PUB9		PLANT U-BOX-CONTAINING PROTEIN 9	plant U-box-containing protein 9, U-box protein 9, U-box-type E3 ubiquitin ligase 9	Biological Process: protein ubiquitination (GO:0016567) | Molecular Function: protein binding (GO:0005515) | Molecular Function: ubiquitin-protein transferase activity (GO:0004842)			Armadillo (IPR000225) | Armadillo-like helical (IPR011989) | Armadillo-type fold (IPR016024) | PUB protein, U-box domain, plant (IPR045210) | U-box domain (IPR003613) | Zinc finger, RING/FYVE/PHD-type (IPR013083)
Os02g0732250	Os02t0732250-00	Hypothetical protein. (Os02t0732250-00)	chr02:30520916..30522141(- strand)
Os02g0732300	Os02t0732300-01	Conserved hypothetical protein. (Os02t0732300-01)	chr02:30524531..30526667(+ strand)
Os02g0732350	Os02t0732350-00	Hypothetical protein. (Os02t0732350-00)	chr02:30524662..30525269(- strand)
Os02g0732400	Os02t0732400-01	Tify domain containing protein. (Os02t0732400-01)	chr02:30528645..30530536(+ strand)		TIFY8	OsJAZ12, OsTIFY8, OsSTA75		TIFY GENE 8	Jasmonate ZIM-domain protein 12		anther (PO:0009066)		Tify domain (IPR010399)
Os02g0732500	Os02t0732500-01	Similar to ADP-ribosylation factor-like protein. (Os02t0732500-01)	chr02:30533422..30536326(- strand)			OsARL1b, ARL1b			ARF-like protein 1b	Biological Process: protein transport (GO:0015031) | Molecular Function: GTP binding (GO:0005525) | Molecular Function: GTPase activity (GO:0003924)			ADP-ribosylation factor-like protein 8A/8B (IPR044154) | P-loop containing nucleoside triphosphate hydrolase (IPR027417) | Small GTP-binding protein domain (IPR005225) | Small GTPase superfamily, ARF/SAR type (IPR006689)
Os02g0732600	Os02t0732600-01	R2R3-MYB transcription factor 30 (Os02t0732600-01)	chr02:30539853..30541113(- strand)	Os2R_MYB30	MYB20	OsMYB20, MYB20/43, Os2R_MYB30, 2R_MYB30	R2R3-MYB Transcription Factor 30	MYB TRANSCRIPTION FACTOR 20	myb transcription factor 20, R2R3-MYB Transcription Factor 30				Homeobox-like domain superfamily (IPR009057) | Myb domain (IPR017930) | SANT/Myb domain (IPR001005)
Os02g0732700	Os02t0732700-01,Os02t0732700-02,Os02t0732700-03	Mediator complex, subunit Med23 domain containing protein. (Os02t0732700-01);Similar to F26F24.8. (Os02t0732700-02);Similar to F26F24.8. (Os02t0732700-03)	chr02:30542197..30553568(- strand)			OsMed23_1, Med23_1			Mediator 23_1				Mediator complex, subunit Med23 (IPR021629)
Os02g0732800	Os02t0732800-00	Similar to Anther-specific proline-rich protein APG. (Os02t0732800-00)	chr02:30554630..30556339(- strand)		GELP43	OsGELP43		GDSL ESTERASE/LIPASE PROTEIN 43	GDSL esterase/lipase protein 43	Molecular Function: hydrolase activity, acting on ester bonds (GO:0016788)			GDSL Esterase/Lipase Enzyme (IPR051058) | GDSL lipase/esterase (IPR001087) | GDSL lipase/esterase-like, plant (IPR035669) | SGNH hydrolase superfamily (IPR036514)
Os02g0732900	Os02t0732900-01	Protein of unknown function DUF794, plant family protein. (Os02t0732900-01)	chr02:30557558..30560948(+ strand)		ISC41	OsISC41		IRON-SULFUR CLUSTER PROTEIN 41	Iron-sulfur cluster protein 41	Molecular Function: RNA binding (GO:0003723)			APO domain (IPR023342)
Os02g0733001	Os02t0733001-00	Similar to microtubule motor. (Os02t0733001-00)	chr02:30561276..30563576(- strand)							Biological Process: microtubule-based process (GO:0007017) | Cellular Component: dynein complex (GO:0030286)			Dynein light chain superfamily (IPR037177) | Dynein light chain, type 1/2 (IPR001372)
Os02g0733166	Os02t0733166-00	Hypothetical conserved gene. (Os02t0733166-00)	chr02:30567233..30567808(- strand)
Os02g0733200	Os02t0733200-01	Conserved hypothetical protein. (Os02t0733200-01)	chr02:30567356..30569976(+ strand)
Os02g0733300	Os02t0733300-01	Glycoside hydrolase family 9 subclass B1, Endo-beta-1,4-glucanase, Lignocellulose crystallinity modification in stem internode growth and development, Plant strength, cellulose modification, and biomass saccharification (Os02t0733300-01)	chr02:30573454..30577260(+ strand)	OsGH9B1	GH9B1	OsGH9B1	glycoside hydrolase family 9 B1	GLYCOSIDE HYDROLASE 9B1	glycoside hydrolase OsGH9B1, glycoside hydrolase 9B1	Biological Process: carbohydrate metabolic process (GO:0005975) | Molecular Function: hydrolase activity, hydrolyzing O-glycosyl compounds (GO:0004553)		lodging incidence (TO:0000068)	Glycoside hydrolase family 9 (IPR001701) | Glycoside hydrolase family 9, His active site (IPR018221) | Glycosyl hydrolases family 9, Asp/Glu active sites (IPR033126) | Six-hairpin glycosidase superfamily (IPR008928) | Six-hairpin glycosidase-like superfamily (IPR012341)
Os02g0733400	Os02t0733400-00	Conserved hypothetical protein. (Os02t0733400-00)	chr02:30577640..30578383(- strand)										Uncharacterized protein At3g17950-like (IPR040344)
Os02g0733500	Os02t0733500-01	EF-Hand type domain containing protein. (Os02t0733500-01)	chr02:30579928..30580869(- strand)		CML20	OsCML20		CALMODULIN-LIKE PROTEIN 20	calmodulin-like protein 20	Molecular Function: calcium ion binding (GO:0005509)			EF-Hand 1, calcium-binding site (IPR018247) | EF-hand domain (IPR002048) | EF-hand domain pair (IPR011992)
Os02g0733800	Os02t0733800-01	SET domain containing protein. (Os02t0733800-01)	chr02:30593495..30596146(+ strand)			OsSET13			SET protein 13	Molecular Function: protein binding (GO:0005515)			Rubisco LSMT, substrate-binding domain (IPR015353) | Rubisco LSMT, substrate-binding domain superfamily (IPR036464) | SET domain (IPR001214) | SET domain superfamily (IPR046341) | SETD3/SETD6 methyltransferase (IPR050600)
Os02g0733900	Os02t0733900-01	Regulation of style length (Os02t0733900-01)	chr02:30596400..30597001(- strand)	OsSYL2	SYL2	OsSYL2	style length 2	STYLE LENGTH 2	style length 2
Os02g0734101	Os02t0734101-00	Hypothetical conserved gene. (Os02t0734101-00)	chr02:30622333..30622900(+ strand)
Os02g0734300	Os02t0734300-01	Similar to Nudix hydrolase 18, mitochondrial precursor (EC 3.6.1.-) (AtNUDT18). (Os02t0734300-01)	chr02:30625668..30626865(+ strand)		NUDX8	OsNUDX8, OsNUDX21, NUDX21		NUDIX HYDROLASE 8	Nudix Hydrolase 8	Molecular Function: hydrolase activity (GO:0016787) | Molecular Function: pyrophosphatase activity (GO:0016462)		UV light sensitivity (TO:0000160) | blast disease (TO:0000074)	Diphosphoinositol polyphosphate phosphohydrolase-like, NUDIX domain (IPR047198) | NUDIX hydrolase domain (IPR000086) | NUDIX hydrolase, conserved site (IPR020084) | NUDIX hydrolase-like domain superfamily (IPR015797)
Os02g0734400	Os02t0734400-00	Similar to ABA-induced protein. (Os02t0734400-00)	chr02:30631324..30632669(+ strand)						caleosin-related protein/ABA-induced protein, caleosin-related protein, ABA-induced protein	Molecular Function: calcium ion binding (GO:0005509)		cold tolerance (TO:0000303)	Caleosin-related (IPR007736) | EF-hand domain (IPR002048)
Os02g0734500	Os02t0734500-00	Similar to ABA-induced protein. (Os02t0734500-00)	chr02:30636023..30638501(+ strand)							Molecular Function: calcium ion binding (GO:0005509)			Caleosin-related (IPR007736) | EF-hand domain (IPR002048)
Os02g0734600	Os02t0734600-01,Os02t0734600-02	Similar to EFA27 for EF hand, abscisic acid, 27kD. (Os02t0734600-01);Similar to caleosin related protein. (Os02t0734600-02)	chr02:30642392..30654596(+ strand)							Molecular Function: calcium ion binding (GO:0005509)			Caleosin-related (IPR007736) | EF-hand domain (IPR002048) | EF-hand domain pair (IPR011992)
Os02g0734667	Os02t0734667-00		chr02:30649691..30650165(+ strand)										Uncharacterized protein At1g65710-like (IPR040412)
Os02g0734733	Os02t0734733-00		chr02:30650636..30650965(- strand)
Os02g0734800	Os02t0734800-01	Protein of unknown function DUF26 domain containing protein. (Os02t0734800-01)	chr02:30655287..30656368(+ strand)										Cell-to-cell trafficking and antifungal protein (IPR051378) | Gnk2-homologous domain (IPR002902) | Gnk2-homologous domain superfamily (IPR038408)
Os02g0734850	Os02t0734850-00		chr02:30658095..30658409(- strand)
Os02g0734900	Os02t0734900-01	Similar to Erwinia induced protein 2. (Os02t0734900-01)	chr02:30658440..30659079(+ strand)							Biological Process: intracellular protein transport (GO:0006886) | Cellular Component: endoplasmic reticulum (GO:0005783) | Cellular Component: membrane (GO:0016020)			B-cell receptor-associated protein 29/31 (IPR008417) | BAP29/BAP31, transmembrane domain (IPR040463)
Os02g0735000	Os02t0735000-00		chr02:30661316..30661804(+ strand)			OsSTA76					anther (PO:0009066)
Os02g0735100	Os02t0735100-01	Peptidase M48, Ste24p family protein. (Os02t0735100-01)	chr02:30669217..30672861(+ strand)							Biological Process: proteolysis (GO:0006508) | Molecular Function: metalloendopeptidase activity (GO:0004222)			Mitochondrial and Outer Membrane Metalloprotease (IPR051156) | Peptidase M48 (IPR001915)
Os02g0735150	Os02t0735150-01	Hypothetical gene. (Os02t0735150-01)	chr02:30670391..30671745(- strand)
Os02g0735200	Os02t0735200-01,Os02t0735200-02,Os02t0735200-03	Glutamine synthetase shoot isozyme (EC 6.3.1.2) (Glutamate--ammonia ligase) (Clone lambda-GS28). (Os02t0735200-01);Cytosolic glutamine synthetase, Growth rate, Grain filling (Os02t0735200-02);Glutamine synthetase shoot isozyme (EC 6.3.1.2) (Glutamate--ammonia ligase) (Clone lambda-GS28). (Os02t0735200-03)	chr02:30674780..30678659(- strand)	OsGS1;1	GLN1;1	OsGLN1;1, GS1, RGS28, OsGS1;1, GS1;1, OsGS, OsGS1, GLN1-1, OsGS1-1, GS1-1, GS1.1, OsGS1.1	cytosolic glutamine synthetase 1;1	GLUTAMINE SYNTHETASE 1;1	cytosolic glutamine synthethase 1;1, cytosolic glutamine synthase 1, glutamine synthetase 1;1, Glutamine synthetase, glutamine synthetase 1, glutamine synthetase shoot isozyme, glutamate:ammonia ligase gamma, Gln synthetase 1-1	Biological Process: glutamine biosynthetic process (GO:0006542) | Biological Process: obsolete nitrogen compound metabolic process (GO:0006807) | Molecular Function: catalytic activity (GO:0003824) | Molecular Function: glutamine synthetase activity (GO:0004356)	leaf lamina vascular system (PO:0000048) | root (PO:0009005) | 4 leaf senescence stage (PO:0001054) | seed maturation stage (PO:0007632)	osmotic response sensitivity (TO:0000095) | salt tolerance (TO:0006001) | amino acid content (TO:0002673) | panicle size (TO:0006032) | nutrient sensitivity (TO:0000480) | spikelet sterility (TO:0000436) | seed maturation (TO:0002661) | glufosinate sensitivity (TO:0005007) | proline content (TO:0006002) | chloroplast development trait (TO:0002715) | zinc sensitivity (TO:0000351) | leaf elongation…	Glutamine Synthetase (IPR050292) | Glutamine synthetase, catalytic domain (IPR008146) | Glutamine synthetase, glycine-rich site (IPR027303) | Glutamine synthetase, N-terminal conserved site (IPR027302) | Glutamine synthetase, N-terminal domain (IPR008147) | Glutamine synthetase, N-terminal domain superfamily (IPR036651) | Glutamine synthetase/guanido kinase, catalytic domain (IPR014746)
Os02g0735300	Os02t0735300-00		chr02:30679944..30683909(+ strand)
Os02g0735400	Os02t0735400-00		chr02:30685327..30686178(+ strand)
Os02g0735700	Os02t0735700-01	Similar to ankyrin repeat family protein. (Os02t0735700-01)	chr02:30695351..30698335(+ strand)							Molecular Function: protein binding (GO:0005515)			Ankyrin repeat (IPR002110) | Ankyrin repeat-containing domain superfamily (IPR036770) | PGG domain (IPR026961)
Os02g0735800	Os02t0735800-01	Pentatricopeptide repeat domain containing protein. (Os02t0735800-01)	chr02:30699061..30701126(+ strand)							Biological Process: RNA modification (GO:0009451) | Molecular Function: protein binding (GO:0005515) | Molecular Function: RNA binding (GO:0003723)			Pentatricopeptide repeat (IPR002885) | Pentatricopeptide repeat-containing protein At1g15510-like (IPR045215) | Tetratricopeptide-like helical domain superfamily (IPR011990)
Os02g0735900	Os02t0735900-01	Zinc finger, RING/FYVE/PHD-type domain containing protein. (Os02t0735900-01)	chr02:30701964..30703636(- strand)		RING100	OsRING100		RING-TYPE E3 UBIQUITIN LIGASE 100	RING-type E3 ubiquitin ligase 100				Zinc finger, RING-type (IPR001841) | Zinc finger, RING/FYVE/PHD-type (IPR013083)
Os02g0736000	Os02t0736000-00		chr02:30705024..30705434(- strand)
Os02g0736100	Os02t0736100-01,Os02t0736100-02	Myosin II heavy chain-like family protein. (Os02t0736100-01);Non-protein coding transcript. (Os02t0736100-02)	chr02:30720856..30726454(+ strand)							Biological Process: cytoskeleton organization (GO:0007010) | Molecular Function: microtubule binding (GO:0008017)			Microtubule-associated protein 70 (IPR009768)
Os02g0736150	Os02t0736150-00	Hypothetical protein. (Os02t0736150-00)	chr02:30721023..30726276(- strand)
Os02g0736200	Os02t0736200-01	RNA-dependent RNA polymerase, Regulation of endogenous genes through smRNA-mediated pathways involving DNA methylation (Os02t0736200-01)	chr02:30729070..30736459(+ strand)	RDR1, OsRDR1	RDR1	OsRDR1	RNA-DEPENDENT RNA POLYMERASE 1, RNA-dependent RNA polymerase 1, Probable RNA-dependent RNA polymerase 1	RNA-DEPENDENT RNA POLYMERASE 1	RNA-dependent RNA polymerase 1, Probable RNA-dependent RNA polymerase 1	Molecular Function: RNA-dependent RNA polymerase activity (GO:0003968)		viral disease resistance (TO:0000148)	RNA-dependent RNA polymerase, eukaryotic-type (IPR007855)
Os02g0736300	Os02t0736300-01	Membrane attack complex component/perforin/complement C9 family protein. (Os02t0736300-01)	chr02:30736690..30743639(- strand)							Biological Process: defense response (GO:0006952) | Biological Process: programmed cell death (GO:0012501) | Biological Process: regulation of salicylic acid mediated signaling pathway (GO:2000031)			MACPF domain-containing protein CAD1/NSL1-like (IPR044663) | Membrane attack complex component/perforin (MACPF) domain (IPR020864)
Os02g0736400	Os02t0736400-01	Cytosolic dihydroorotate dehydrogenase, Tolerance to salt and drought, Nitrosative stress response (Os02t0736400-01)	chr02:30745770..30749371(- strand)	OsDHODH1	DHODH1	OsDHODH1, OsDHPD, DHPD	dihydroorotate dehydrogenase 1	DIHYDROOROTATE DEHYDROGENASE 1	dihydroorotate dehydrogenase 1, dihydropyrimidine dehydrogenase	Cellular Component: cytoplasm (GO:0005737) | Molecular Function: oxidoreductase activity, acting on the CH-CH group of donors (GO:0016627)		salt tolerance (TO:0006001)	Aldolase-type TIM barrel (IPR013785) | Dihydroorotate dehydrogenase, catalytic (IPR005720)
Os02g0736500	Os02t0736500-01	Nicastrin family protein. (Os02t0736500-01)	chr02:30750588..30756512(- strand)							Biological Process: protein processing (GO:0016485) | Cellular Component: membrane (GO:0016020)			Nicastrin (IPR008710) | Nicastrin, small lobe (IPR041084)
Os02g0736550	Os02t0736550-00	Hypothetical gene. (Os02t0736550-00)	chr02:30752265..30756471(+ strand)
Os02g0736600	Os02t0736600-01	DEAD-like helicase, N-terminal domain containing protein. (Os02t0736600-01)	chr02:30756675..30762754(+ strand)							Molecular Function: ATP binding (GO:0005524) | Molecular Function: nucleic acid binding (GO:0003676)			DEAD-box helicase, OB fold (IPR011709) | DEAD/DEAH box helicase domain (IPR011545) | DNA/RNA helicase, ATP-dependent, DEAH-box type, conserved site (IPR002464) | Helicase superfamily 1/2, ATP-binding domain (IPR014001) | Helicase, C-terminal domain-like (IPR001650) | Helicase-associated domain (IPR007502) | P-loop containing nucleoside triphosphate hydrolase (IPR027417)
Os02g0736700	Os02t0736700-00	Conserved hypothetical protein. (Os02t0736700-00)	chr02:30763036..30763414(- strand)
Os02g0736800	Os02t0736800-01	Conserved hypothetical protein. (Os02t0736800-01)	chr02:30763130..30764865(+ strand)
Os02g0736900	Os02t0736900-01	Conserved hypothetical protein. (Os02t0736900-01)	chr02:30765565..30766141(- strand)
Os02g0737050	Os02t0737050-00		chr02:30771903..30772211(+ strand)
Os02g0737200	Os02t0737200-00	Conserved hypothetical protein. (Os02t0737200-00)	chr02:30775901..30776228(+ strand)
Os02g0737300	Os02t0737300-00	Conserved hypothetical protein. (Os02t0737300-00)	chr02:30781833..30782237(+ strand)
Os02g0737401	Os02t0737401-01	Hypothetical conserved gene. (Os02t0737401-01)	chr02:30784648..30785350(+ strand)
Os02g0737500	Os02t0737500-00		chr02:30785572..30785895(+ strand)
Os02g0737801	Os02t0737801-01	Similar to Pentatricopeptide repeat protein. (Os02t0737801-01)	chr02:30786415..30789994(- strand)
Os02g0737950	Os02t0737950-00	Conserved hypothetical protein. (Os02t0737950-00)	chr02:30787801..30788692(+ strand)
Os02g0738100	Os02t0738100-01	Conserved hypothetical protein. (Os02t0738100-01)	chr02:30799136..30799746(+ strand)
Os02g0738200	Os02t0738200-01	Zinc finger, RING/FYVE/PHD-type domain containing protein. (Os02t0738200-01)	chr02:30805988..30807610(- strand)		PUB40	OsPUB40, PUB40		PLANT U-BOX-CONTAINING PROTEIN 40	plant U-box-containing protein 40, U-box protein 40, U-box-type E3 ubiquitin ligase 40	Biological Process: protein ubiquitination (GO:0016567) | Molecular Function: ubiquitin protein ligase activity (GO:0061630) | Molecular Function: ubiquitin-protein transferase activity (GO:0004842)			Armadillo-like helical (IPR011989) | Armadillo-type fold (IPR016024) | E3 ubiquitin-protein ligase PUB22/23/24-like (IPR045185) | PUB protein, U-box domain, plant (IPR045210) | U-box domain (IPR003613) | Zinc finger, RING/FYVE/PHD-type (IPR013083)
Os02g0738300	Os02t0738300-01	Conserved hypothetical protein. (Os02t0738300-01)	chr02:30813485..30814718(+ strand)
Os02g0738350	Os02t0738350-00	Similar to JHL23J11.5 protein. (Os02t0738350-00)	chr02:30813742..30814647(- strand)
Os02g0738400	Os02t0738400-01,Os02t0738400-02	Similar to Histidine kinase. (Os02t0738400-01);Histidine kinase, Cytokinin signaling (Os02t0738400-02)	chr02:30823545..30829439(+ strand)	OHK5, Ohk5, OsHK1, OsHK6, HK, Crl1a	CKT1	OHK5, HK, OsHK6, HK6, Crl1a, Ohk5, OsHK1, OsCKT1	HISTIDINE KINASE 5, Oryza sativa histidine kinase 5, histidine kinase 5, His kinase 6	CYTOKININ TOLERANT 1	histidine kinase 6, His kinase 6, cytokinin tolerant 1	Biological Process: phosphorelay signal transduction system (GO:0000160) | Biological Process: phosphorylation (GO:0016310) | Biological Process: signal transduction (GO:0007165) | Molecular Function: phosphorelay sensor kinase activity (GO:0000155) | Molecular Function: transferase activity, transferring phosphorus-containing groups (GO:0016772)	lateral root (PO:0020121) | root tip (PO:0000025) | lateral root tip (PO:0000027) | root primordium (PO:0005029) | root development stage (PO:0007520)	cytokinin sensitivity (TO:0000167) | root development trait (TO:0000656)	CHASE domain (IPR006189) | CHASE domain superfamily (IPR042240) | CheY-like superfamily (IPR011006) | Histidine kinase domain (IPR005467) | Histidine kinase/HSP90-like ATPase (IPR003594) | Histidine kinase/HSP90-like ATPase superfamily (IPR036890) | Signal transduction histidine kinase, dimerisation/phosphoacceptor domain (IPR003661) | Signal transduction histidine kinase, dimerisation/phosphoacc…
Os02g0738600	Os02t0738600-01	Similar to CEL5=CELLULASE 5 (Fragment). (Os02t0738600-01)	chr02:30839199..30842589(+ strand)		GH9B8	OsGH9B8		GLYCOSIDE HYDROLASE 9B8	glycoside hydrolase OsGH9B8, glycoside hydrolase 9B8	Biological Process: carbohydrate metabolic process (GO:0005975) | Molecular Function: hydrolase activity, hydrolyzing O-glycosyl compounds (GO:0004553)			Glycoside hydrolase family 9 (IPR001701) | Glycoside hydrolase family 9, His active site (IPR018221) | Six-hairpin glycosidase superfamily (IPR008928) | Six-hairpin glycosidase-like superfamily (IPR012341)
Os02g0738750	Os02t0738750-00	Hypothetical protein. (Os02t0738750-00)	chr02:30839410..30842595(- strand)
Os02g0738900	Os02t0738900-01	Dynamin-related protein, Secondary cell wall cellulose biosynthesis (Os02t0738900-01)	chr02:30861675..30871171(- strand)	BC3, bc3, bc-3, OsDRP2B, DRP2B	BC3	bc3, bc-3, OsDRP2B, DRP2B	BRITTLE CULM 3, brittle culm3, brittle culm 3, brittle culm-3, dynamin-related protein 2B	BRITTLE CULM 3	brittle culm3, brittle culm 3, brittle culm-3, dynamin-related protein 2B	Molecular Function: GTP binding (GO:0005525) | Molecular Function: GTPase activity (GO:0003924)	lateral root primordium (PO:0000016) | stem (PO:0009047) | inflorescence (PO:0009049) | leaf sheath (PO:0020104) | root (PO:0009005) | reproductive shoot system (PO:0025082) | root development stage (PO:0007520)	node shattering (TO:0000061) | auxin sensitivity (TO:0000163) | stem strength (TO:0000051) | plant height (TO:0000207) | root thickness (TO:0000306) | root development trait (TO:0000656)	Dynamin (IPR022812) | Dynamin GTPase effector (IPR003130) | Dynamin stalk domain (IPR000375) | Dynamin, GTPase domain (IPR001401) | Dynamin, GTPase region, conserved site (IPR019762) | Dynamin, N-terminal (IPR045063) | Dynamin-type guanine nucleotide-binding (G) domain (IPR030381) | GTPase effector domain (IPR020850) | P-loop containing nucleoside triphosphate hydrolase (IPR027417) | PH-like doma…
Os02g0738950	Os02t0738950-00	Hypothetical gene. (Os02t0738950-00)	chr02:30861995..30864858(+ strand)
Os02g0739000	Os02t0739000-01,Os02t0739000-02	DEAD-like helicase, N-terminal domain containing protein. (Os02t0739000-01);Similar to predicted protein. (Os02t0739000-02)	chr02:30872771..30882051(+ strand)							Molecular Function: ATP binding (GO:0005524) | Molecular Function: nucleic acid binding (GO:0003676)			ATP-dependent RNA helicase Ski2/MTR4, C-terminal (IPR012961) | DEAD/DEAH box helicase domain (IPR011545) | Helicase superfamily 1/2, ATP-binding domain (IPR014001) | Helicase, C-terminal domain-like (IPR001650) | P-loop containing nucleoside triphosphate hydrolase (IPR027417) | RNA/DNA Helicase (IPR050699)
Os02g0739100	Os02t0739100-01	Similar to Formin-like protein 16. (Os02t0739100-01)	chr02:30882052..30886269(- strand)			OsFH16, FH16			formin homology 16, forming family protein 16, FH2 protein 16, FH2 domain protein 16				Formin Homology Diaphanous subfamily (IPR051412)
Os02g0739250	Os02t0739250-00		chr02:30886014..30886322(+ strand)
Os02g0739400	Os02t0739400-01	Similar to Avr9/Cf-9 rapidly elicited protein 231 precursor. (Os02t0739400-01)	chr02:30899582..30901300(- strand)		GATL6	OsGATL6, OsGT8, GT8		GALACTURONOSYLTRANSFERASE-LIKE 6	galacturonosyltransferase-like 6	Molecular Function: glycosyltransferase activity (GO:0016757)		cold tolerance (TO:0000303)	Glycosyl transferase, family 8 (IPR002495) | Glycosyltransferase 8 domain-containing (IPR050748) | Nucleotide-diphospho-sugar transferases (IPR029044)
Os02g0739600	Os02t0739600-01	Similar to Pyruvate dehydrogenase E1 component alpha subunit, mitochondrial precursor (EC 1.2.4.1) (PDHE1-A). (Os02t0739600-01)	chr02:30918848..30922942(- strand)		PDHE1A	OsPDHE1-A		PYRUVATE DEHYDROGENASE E1 COMPONENT SUBUNIT ALPHA-1	pyruvate dehydrogenase E1 component subunit alpha-1	Biological Process: acetyl-CoA biosynthetic process from pyruvate (GO:0006086) | Cellular Component: intracellular membrane-bounded organelle (GO:0043231) | Molecular Function: oxidoreductase activity, acting on the aldehyde or oxo group of donors, disulfide as acceptor (GO:0016624) | Molecular Function: pyruvate dehydrogenase (acetyl-transferring) activity (GO:0004739)		cold tolerance (TO:0000303)	Dehydrogenase, E1 component (IPR001017) | Pyruvate dehydrogenase (acetyl-transferring) E1 component, alpha subunit, subgroup y (IPR017597) | Pyruvate Dehydrogenase E1 Alpha Subunit (IPR050642) | Thiamin diphosphate-binding fold (IPR029061)
Os02g0739650	Os02t0739650-00	Hypothetical gene. (Os02t0739650-00)	chr02:30918850..30920070(+ strand)
Os02g0739700	Os02t0739700-01	E2F transcription factor e-1 (Os02t0739700-01)	chr02:30924476..30927914(- strand)	OsE2Fe-1	DEL1	Orysa;DEL1, OsDEL1, OsE2Fe-1, E2Fe-1	E2 promoter binding factor e-1	DP-LIKE 1	S-phase E2 promoter binding factor e1, E2F transcription factor e1	Biological Process: regulation of DNA-templated transcription (GO:0006355) | Biological Process: regulation of transcription by RNA polymerase II (GO:0006357) | Cellular Component: transcription regulator complex (GO:0005667) | Molecular Function: RNA polymerase II cis-regulatory region sequence-specific DNA binding (GO:0000978)			E2F Family (IPR015633) | E2F/DP family, winged-helix DNA-binding domain (IPR003316) | Winged helix DNA-binding domain superfamily (IPR036390) | Winged helix-like DNA-binding domain superfamily (IPR036388)
Os02g0739900	Os02t0739900-01	Similar to microtubule-associated protein TORTIFOLIA1. (Os02t0739900-01)	chr02:30930149..30934255(- strand)							Cellular Component: microtubule (GO:0005874) | Molecular Function: microtubule binding (GO:0008017)			Armadillo-like helical (IPR011989) | Armadillo-type fold (IPR016024) | MT-associated protein TORTIFOLIA1/SPIRAL2-like (IPR033337)
Os02g0740001	Os02t0740001-00	Non-protein coding transcript. (Os02t0740001-00)	chr02:30931119..30933688(+ strand)
Os02g0740300	Os02t0740300-01	ATPase, AAA-type, core domain containing protein. (Os02t0740300-01)	chr02:30958609..30965222(- strand)							Molecular Function: ATP binding (GO:0005524) | Molecular Function: ATP hydrolysis activity (GO:0016887)			26S Proteasome Regulatory ATPase (IPR050221) | AAA+ ATPase domain (IPR003593) | ATPase, AAA-type, conserved site (IPR003960) | ATPase, AAA-type, core (IPR003959) | P-loop containing nucleoside triphosphate hydrolase (IPR027417)
Os02g0740400	Os02t0740400-01,Os02t0740400-02	Similar to GSDL-motif lipase. (Os02t0740400-01);Lipase, GDSL domain containing protein. (Os02t0740400-02)	chr02:30965666..30967599(- strand)		GELP44	OsGELP44, OsGELP44a, OsGELP44b		GDSL ESTERASE/LIPASE PROTEIN 44	GDSL esterase/lipase protein 44	Molecular Function: hydrolase activity, acting on ester bonds (GO:0016788)			GDSL Esterase/Lipase Enzyme (IPR051058) | GDSL lipase/esterase (IPR001087) | GDSL lipase/esterase-like, plant (IPR035669) | SGNH hydrolase superfamily (IPR036514)
Os02g0740500	Os02t0740500-01	Conserved hypothetical protein. (Os02t0740500-01)	chr02:30971674..30972728(+ strand)
Os02g0740600	Os02t0740600-01	Conserved hypothetical protein. (Os02t0740600-01)	chr02:30974228..30974781(- strand)
Os02g0740700	Os02t0740700-01	Matrix metalloproteinase, Plant development, Symplastic apoplastic transport (Os02t0740700-01)	chr02:30980995..30982317(- strand)	OsMMP1	MMP1	OsMMP1	Matrix metalloproteinase 1	MATRIX METALLOPROTEINASE 1	Matrix metalloproteinase 1	Biological Process: proteolysis (GO:0006508) | Cellular Component: extracellular matrix (GO:0031012) | Molecular Function: metalloendopeptidase activity (GO:0004222) | Molecular Function: metallopeptidase activity (GO:0008237) | Molecular Function: zinc ion binding (GO:0008270)		growth and development trait (TO:0000357) | oxidative stress (TO:0002657)	Metallopeptidase, catalytic domain superfamily (IPR024079) | Peptidase M10, metallopeptidase (IPR001818) | Peptidase M10A (IPR021190) | Peptidase M10A, catalytic domain (IPR033739) | Peptidase, metallopeptidase (IPR006026) | Peptidoglycan binding-like (IPR002477) | PGBD-like superfamily (IPR036365)
Os02g0740800	Os02t0740800-01	Hypothetical protein. (Os02t0740800-01)	chr02:30986861..30988272(- strand)
Os02g0740900	Os02t0740900-01	WD-40 repeat containing protein. (Os02t0740900-01)	chr02:30987024..30988403(+ strand)			OsWD40-54				Molecular Function: protein binding (GO:0005515)			G-protein beta WD-40 repeat (IPR020472) | Protein JINGUBANG-like (IPR045182) | WD40 repeat (IPR001680) | WD40-repeat-containing domain superfamily (IPR036322) | WD40/YVTN repeat-like-containing domain superfamily (IPR015943)
Os02g0741000	Os02t0741000-00	Glutaredoxin domain containing protein. (Os02t0741000-00)	chr02:30989383..30989940(- strand)										Glutaredoxin (IPR002109) | Thioredoxin-like superfamily (IPR036249)
Os02g0741100	Os02t0741100-01,Os02t0741100-02	Similar to Chaperone protein dnaJ 16 (Protein ARG1-LIKE1) (AtARL1) (AtJ16) (AtDjB16). (Os02t0741100-01);Similar to Chaperone protein dnaJ 16 (Protein ARG1-LIKE1) (AtARL1) (AtJ16) (AtDjB16). (Os02t0741100-02)	chr02:30994374..30998861(+ strand)			OsDjC21			DnaJ domain protein C21				Chaperone J-domain superfamily (IPR036869) | DnaJ domain (IPR001623) | DnaJ domain, conserved site (IPR018253) | Plant DnaJ domain-containing protein (IPR052812)
Os02g0741200	Os02t0741200-01	Similar to Peroxidase 65 precursor (EC 1.11.1.7) (Atperox P65) (ATP43). (Os02t0741200-01)	chr02:30999911..31001635(+ strand)			prx31			class III peroxidase 31	Biological Process: hydrogen peroxide catabolic process (GO:0042744) | Biological Process: response to oxidative stress (GO:0006979) | Molecular Function: heme binding (GO:0020037) | Molecular Function: peroxidase activity (GO:0004601)			Haem peroxidase (IPR002016) | Haem peroxidase superfamily (IPR010255) | Peroxidase, active site (IPR019794) | Peroxidases heam-ligand binding site (IPR019793) | Plant peroxidase (IPR000823) | Secretory peroxidase (IPR033905)
Os02g0741300	Os02t0741300-01	Glycoside hydrolase, family 47 protein. (Os02t0741300-01)	chr02:31003974..31008671(+ strand)							Biological Process: carbohydrate metabolic process (GO:0005975) | Biological Process: endoplasmic reticulum mannose trimming (GO:1904380) | Biological Process: mannose trimming involved in glycoprotein ERAD pathway (GO:1904382) | Cellular Component: membrane (GO:0016020) | Molecular Function: calcium ion binding (GO:0005509) | Molecular Function: mannosyl-oligosaccharide 1,2-alpha-mannosidase act…			ER degradation-enhancing alpha-mannosidase-like protein 1/2/3 (IPR044674) | Glycoside hydrolase family 47 (IPR001382) | Seven-hairpin glycosidases (IPR036026) | Six-hairpin glycosidase-like superfamily (IPR012341)
Os02g0741500	Os02t0741500-01,Os02t0741500-02	Ribbon-helix-helix domain containing protein. (Os02t0741500-01);Nuclear-pore anchor protein, Likely homolog of the vertebrate translocated promoter region protein, Panicle development (Os02t0741500-02)	chr02:31009415..31033605(- strand)	OsTPR	TPR	OsTPR		TRANSLOCATED PROMOTER REGION	translocated promoter region gene	Biological Process: protein import into nucleus (GO:0006606)	inflorescence development stage (PO:0001083)	grain yield (TO:0000396) | inflorescence development trait (TO:0000621) | secondary branch number (TO:0000557) | spikelet number (TO:0000456) | spikelet weight (TO:0000501) | inflorescence branching (TO:0000050)	Nucleoprotein TPR/MLP1 (IPR012929)
Os02g0741700	Os02t0741700-01	Conserved hypothetical protein. (Os02t0741700-01)	chr02:31038552..31040540(- strand)										PADRE domain (IPR025322)
Os02g0741800	Os02t0741800-01	Similar to Permease 1. (Os02t0741800-01)	chr02:31046264..31051689(- strand)							Biological Process: transmembrane transport (GO:0055085) | Cellular Component: membrane (GO:0016020) | Molecular Function: transmembrane transporter activity (GO:0022857)			Nucleobase cation symporter 2 family (IPR006043)
Os02g0741900	Os02t0741900-01	Similar to T23E23.20. (Os02t0741900-01)	chr02:31055464..31059229(- strand)										AD domain (IPR047574) | LSM12, anticodon-binding domain (IPR019181) | LSM12, LSM domain (IPR048478) | Protein Lsm12-like (IPR039683)
Os02g0742000	Os02t0742000-01,Os02t0742000-02,Os02t0742000-03	Transcription elongation factor, TFIIS/CRSP70, N-terminal domain containing protein. (Os02t0742000-01);Hypothetical conserved gene. (Os02t0742000-02);Non-protein coding transcript. (Os02t0742000-03)	chr02:31064064..31071218(+ strand)							Cellular Component: nucleus (GO:0005634) | Molecular Function: chromatin binding (GO:0003682)			Bromo adjacent homology (BAH) domain (IPR001025) | Bromo adjacent homology (BAH) domain superfamily (IPR043151) | TFIIS/LEDGF domain superfamily (IPR035441) | Transcription elongation factor, TFIIS/CRSP70, N-terminal, sub-type (IPR003617) | Transcription factor IIS, N-terminal (IPR017923)
Os02g0742050	Os02t0742050-00	Conserved hypothetical protein. (Os02t0742050-00)	chr02:31076473..31077581(+ strand)
Os02g0742051	Os02t0742051-01	Hypothetical conserved gene. (Os02t0742051-01)	chr02:31076513..31077624(- strand)
Os02g0742100	Os02t0742100-01,Os02t0742100-02	Conserved hypothetical protein. (Os02t0742100-01);Conserved hypothetical protein. (Os02t0742100-02)	chr02:31080741..31083917(+ strand)
Os02g0742200	Os02t0742200-01,Os02t0742200-02	Regulation of root hair elongation (Os02t0742200-01);Small GTP-binding protein OsRac3. (Os02t0742200-02)	chr02:31084453..31088184(- strand)	OsRac3	RAC3	OsRac3		RAC/ROP-TYPE GTPASE 3	small GTP-binding protein 3, Rac-like GTP-binding protein 3	Biological Process: small GTPase-mediated signal transduction (GO:0007264) | Molecular Function: GTP binding (GO:0005525) | Molecular Function: GTPase activity (GO:0003924)	root hair cell (PO:0000256) | 5 root hair formation stage (PO:0007519) | anther (PO:0009066)	root hair length (TO:0002665) | drought tolerance (TO:0000276) | disease resistance (TO:0000112)	P-loop containing nucleoside triphosphate hydrolase (IPR027417) | Small GTP-binding protein domain (IPR005225) | Small GTPase (IPR001806) | Small GTPase Rho (IPR003578)
Os02g0742351	Os02t0742351-00	Hypothetical genes. (Os02t0742351-00)	chr02:31095945..31096528(+ strand)
Os02g0742500	Os02t0742500-01	Similar to DEGP9 (DEGP PROTEASE 9); serine-type peptidase/ trypsin. (Os02t0742500-01)	chr02:31096226..31097746(- strand)			OsDegp3, DEGP3, OsDeg9.1			Deg protease 3, DEG PROTEASE 3, Protease Do-like 9				Protease Do-like, PDZ domain (IPR041517) | Protease Do-like, PDZ domain superfamily (IPR046449)
Os02g0742550	Os02t0742550-00	Non-protein coding transcript. (Os02t0742550-00)	chr02:31100037..31100726(+ strand)
Os02g0742600	Os02t0742600-00		chr02:31106227..31106889(- strand)
Os02g0742700	Os02t0742700-00	Conserved hypothetical protein. (Os02t0742700-00)	chr02:31111841..31114590(+ strand)										Transcription factor MYC/MYB N-terminal (IPR025610)
Os02g0742800	Os02t0742800-01	Conserved hypothetical protein. (Os02t0742800-01)	chr02:31120649..31124019(- strand)							Biological Process: microtubule-based movement (GO:0007018) | Molecular Function: microtubule motor activity (GO:0003777)			Kinesin-like protein (IPR027640)
Os02g0742900	Os02t0742900-01	Similar to Kinesin-like protein. (Os02t0742900-01)	chr02:31127172..31129535(- strand)							Biological Process: microtubule-based movement (GO:0007018) | Molecular Function: ATP binding (GO:0005524) | Molecular Function: microtubule binding (GO:0008017) | Molecular Function: microtubule motor activity (GO:0003777)			Kinesin motor domain (IPR001752) | Kinesin motor domain superfamily (IPR036961) | Kinesin motor domain, conserved site (IPR019821) | Kinesin-like protein (IPR027640) | P-loop containing nucleoside triphosphate hydrolase (IPR027417)
Os02g0743100	Os02t0743100-01	RING-H2 finger protein, Regulation of growth and defense response against abiotic and biotic stresses (Os02t0743100-01)	chr02:31141034..31142384(+ strand)	OsBIRF1	BIRF1	OsBIRF1, OsRING50, RING50	BTH-induced RING finger protein 1	BTH-INDUCED RING FINGER PROTEIN 1	BTH-induced RING finger protein 1, RING-type E3 ubiquitin ligase 50			jasmonic acid sensitivity (TO:0000172) | blast disease (TO:0000074)	Zinc finger, RING-type (IPR001841) | Zinc finger, RING/FYVE/PHD-type (IPR013083)
Os02g0743200	Os02t0743200-01	Conserved hypothetical protein. (Os02t0743200-01)	chr02:31145280..31146137(- strand)
Os02g0743400	Os02t0743400-01	PIN protein, Auxin efflux carrier, Auxin transport and signaling, "Root, shoot and inflorescence development" (Os02t0743400-01)	chr02:31158979..31161998(- strand)	OsPIN1b, REH1	PIN1B	PIN1A, OsPIN1A, OsPIN1a, REH1, OsPIN1, OsPIN1b, REH1/OsPIN1	PIN-FORMED1b	PIN PROTEIN 1B	PIN PROTEIN 1A, the rice homolog of A. thaliana EIR1, PIN-FORMED 1b, PIN-formed 1, rice ethylene insensitive root 1	Biological Process: transmembrane transport (GO:0055085) | Cellular Component: membrane (GO:0016020)	anther vascular system (PO:0008013) | gynoecium primordium (PO:0000019) | inflorescence (PO:0009049) | flower bract primordium (PO:0025488) | anther (PO:0009066) | root development stage (PO:0007520) | lateral root primordium (PO:0000016) | lemma (PO:0009037) | floral organ differentiation stage (PO:0007600)	relative plant height (TO:0001034) | cold tolerance (TO:0000303) | drought tolerance (TO:0000276) | anatomy and morphology related trait (TO:0000017) | plant growth hormone sensitivity (TO:0000401) | root phototropism (TO:0002652) | tillering ability (TO:0000329) | black streak dwarf virus resistance (TO:0000020) | root branching (TO:0000257) | root development trait (TO:0000656) | nitrogen sensi…	Auxin Efflux Carrier (IPR051107) | Auxin efflux carrier, plant type (IPR014024) | Membrane transport PIN-like (IPR004776)
Os02g0743450	Os02t0743450-00	Hypothetical protein. (Os02t0743450-00)	chr02:31158954..31161892(+ strand)
Os02g0743500	Os02t0743500-01,Os02t0743500-02	Similar to EDR1. (Os02t0743500-01);MAPK kinase kinase (MAPKKK), Mediation of drought resistance, Regulation of scavenging of ROS (Os02t0743500-02)	chr02:31171975..31180079(+ strand)	DSM1	DSM1	OsDSM1, OsMAPKKK6, MAPKKK6	drought-hypersensitive mutant1	DROUGHT-HYPERSENSITIVE MUTANT 1	drought-hypersensitive mutant1, MAPK kinase kinase 6	Biological Process: protein phosphorylation (GO:0006468) | Molecular Function: ATP binding (GO:0005524) | Molecular Function: protein kinase activity (GO:0004672)		drought tolerance (TO:0000276) | salt tolerance (TO:0006001) | abscisic acid sensitivity (TO:0000615)	Protein kinase domain (IPR000719) | Protein kinase, ATP binding site (IPR017441) | Protein kinase-like domain superfamily (IPR011009) | Serine-threonine/tyrosine-protein kinase, catalytic domain (IPR001245) | Serine/threonine-protein kinase (IPR050167) | Serine/threonine-protein kinase, active site (IPR008271)
Os02g0743600	Os02t0743600-00	Hypothetical conserved gene. (Os02t0743600-00)	chr02:31184842..31185459(+ strand)							Molecular Function: phosphatidic acid binding (GO:0070300)			PLD-regulated protein1-like (IPR038943)
Os02g0743700	Os02t0743700-01,Os02t0743700-02,Os02t0743700-03	Similar to RING-H2 finger protein ATL1Q. (Os02t0743700-01);Similar to RING-H2 finger protein ATL1Q. (Os02t0743700-02);Similar to RING-H2 finger protein ATL1Q. (Os02t0743700-03)	chr02:31190773..31195239(+ strand)										RING domain-containing protein NIP1/2-like (IPR044523) | Zinc finger, RING-type (IPR001841) | Zinc finger, RING/FYVE/PHD-type (IPR013083)
Os02g0743800	Os02t0743800-01,Os02t0743800-02	Hypothetical conserved gene. (Os02t0743800-01);CS domain containing protein. (Os02t0743800-02)	chr02:31194269..31197703(- strand)										CS domain (IPR007052) | HSP20-like chaperone (IPR008978) | NudC family (IPR037898)
Os02g0743900	Os02t0743900-01	Casparian strip domain protein 4 (Os02t0743900-01)	chr02:31198733..31199859(- strand)	CASP4, OsCASP4	CASP4	OsCASP4	Casparian strip domain protein 4	CASPARIAN STRIP DOMAIN PROTEIN 4	Casparian strip domain protein 4				Casparian strip membrane protein (IPR006459) | Casparian strip membrane protein domain (IPR006702) | Casparian strip membrane protein/CASP-like protein (IPR044173)
Os02g0744000	Os02t0744000-01	Similar to NDF6 (NDH DEPENDENT FLOW 6). (Os02t0744000-01)	chr02:31202228..31203685(+ strand)							Biological Process: photosynthetic electron transport in photosystem I (GO:0009773) | Cellular Component: chloroplast thylakoid membrane (GO:0009535) | Cellular Component: NAD(P)H dehydrogenase complex (plastoquinone) (GO:0010598)			Photosynthetic NDH subunit of subcomplex B 4, chloroplastic (IPR034570)
Os02g0744100	Os02t0744100-01	Methyltransferase type 11 domain containing protein. (Os02t0744100-01)	chr02:31210234..31212660(+ strand)							Molecular Function: S-adenosylmethionine-dependent methyltransferase activity (GO:0008757)			Methyltransferase type 11 (IPR013216) | S-adenosyl-L-methionine-dependent methyltransferase superfamily (IPR029063) | Thiol S-methyltransferase (IPR052356)
Os02g0744150	Os02t0744150-00	Hypothetical gene. (Os02t0744150-00)	chr02:31221024..31222063(- strand)
Os02g0744200	Os02t0744200-01	Alpha-expansin OsEXPA5. (Os02t0744200-01)	chr02:31220568..31222172(+ strand)		EXPA5	OsEXPA5, OsEXP5, osaEXPa1.20		ALPHA-EXPANSIN 5	Rice expansin-5, Expansin-A5, Alpha-expansin-5	Biological Process: plant-type cell wall organization (GO:0009664) | Cellular Component: extracellular region (GO:0005576)			Expansin (IPR002963) | Expansin, cellulose-binding-like domain (IPR007117) | Expansin, cellulose-binding-like domain superfamily (IPR036749) | Expansin/Lol pI (IPR007118) | Expansin/pollen allergen, DPBB domain (IPR007112) | RlpA-like domain superfamily (IPR036908) | RlpA-like protein, double-psi beta-barrel domain (IPR009009)
Os02g0744501	Os02t0744501-00	Conserved hypothetical protein. (Os02t0744501-00)	chr02:31227802..31228754(+ strand)
Os02g0744600	Os02t0744600-01	Cellulose synthase like protein A6 (Os02t0744600-01)	chr02:31228398..31232497(- strand)	OsCSLA6	CSLA6	OsCslA6, OsCSLA6	cellulose synthase like A6	CELLULOSE SYNTHASE LIKE A6					Glycosyltransferase 2-like (IPR001173) | Nucleotide-diphospho-sugar transferases (IPR029044)
Os02g0744666	Os02t0744666-00	Hypothetical protein. (Os02t0744666-00)	chr02:31229065..31229751(+ strand)
Os02g0744682	Os02t0744682-00	Hypothetical protein. (Os02t0744682-00)	chr02:31231207..31232062(+ strand)
Os02g0744700	Os02t0744700-01,Os02t0744700-02,Os02t0744700-03	Similar to Starch synthase isoform zSTSII-2 (EC 2.4.1.21). (Os02t0744700-01);Similar to Soluble starch synthase 2-2, chloroplastic/amyloplastic. (Os02t0744700-02);Starch synthase II-2, Starch biosynthesis (Os02t0744700-03)	chr02:31233292..31238210(- strand)	OsSSII-2	SSIIB	OsSSIIb, OsSSII-2, SSII-2, SS2, OsSSSIIb, SS2b	starch synthase II-2	SOLUBLE STARCH SYNTHASE IIB	Starch synthase-IIb, starch synthase IIb, "Soluble starch synthase 2-2, chloroplastic/amyloplastic", Soluble starch synthase II-2, Starch synthase isoform zSTSII-2	Molecular Function: glycogen (starch) synthase activity (GO:0004373) | Molecular Function: glycosyltransferase activity (GO:0016757)	plant ovary (PO:0009072) | leaf (PO:0025034) | plant embryo (PO:0009009) | seed (PO:0009010)	salt tolerance (TO:0006001) | seed composition based quality trait (TO:0000488)	Bacterial/plant glycogen synthase (IPR011835) | Glycosyl transferase, family 1 (IPR001296) | Starch synthase, catalytic domain (IPR013534)
Os02g0744800	Os02t0744800-01	Hypothetical protein. (Os02t0744800-01)	chr02:31233390..31234486(+ strand)
Os02g0744851	Os02t0744851-00	Hypothetical gene. (Os02t0744851-00)	chr02:31246069..31247641(- strand)
Os02g0744900	Os02t0744900-01	Geranylgeranyl reductase (EC:1.3.1.83), Chlorophyll and α-tocopherol synthesis, Response to light stress, Protection of photooxidative damage (Os02t0744900-01)	chr02:31246225..31248801(+ strand)	LYL1, OsChl P, OsGGRI, OsGGR1	LYL1	OsChl P, CHL P, ChlP, OsGGRI, GGRI, OsGGR, GGR, OsGGR1, GGR1, OsGGR1/LYL1/OsChl P	Light-Induced Yellow Leaf 1	LIGHT-INDUCED YELLOW LEAF 1	Geranylgeranyl reductase, Light-Induced Yellow Leaf 1, Geranylgeranyl Reductase I, Geranylgeranyl-diphosphate reductase, geranylgeranyl reductase 1	Biological Process: chlorophyll biosynthetic process (GO:0015995) | Biological Process: photosynthesis (GO:0015979) | Molecular Function: FAD binding (GO:0071949) | Molecular Function: geranylgeranyl reductase activity (GO:0045550) | Molecular Function: oxidoreductase activity, acting on the CH-CH group of donors, NAD or NADP as acceptor (GO:0016628)	leaf (PO:0025034)	leaf color (TO:0000326) | light sensitivity (TO:0000075) | chlorophyll content (TO:0000495)	FAD-binding domain (IPR002938) | FAD/NAD(P)-binding domain superfamily (IPR036188) | Geranylgeranyl Reductase (IPR050407) | Geranylgeranyl reductase family (IPR011777) | Geranylgeranyl reductase, plant/cyanobacteria (IPR011774) | Geranylgeranyl reductase, plant/prokaryotic (IPR010253)
Os02g0744950	Os02t0744950-00		chr02:31249160..31250608(- strand)		RKD6	OsRKD6		RWP-RK DOMAIN PROTEIN 6	RWP-RK Domain 6, RWP-RK transcription factor 6	Molecular Function: DNA-binding transcription factor activity (GO:0003700)	plant sperm cell (PO:0000084) | plant egg cell (PO:0020094)		RWP-RK domain (IPR003035) | Transcription factor RKD-like (IPR044607)
Os02g0745000	Os02t0745000-01	ATPase, anion-transporting domain containing protein. (Os02t0745000-01)	chr02:31252649..31255481(- strand)			Get3			Get3 orthologue, Guided Entry of Tail-anchored protein 3 ortholog	Molecular Function: ATP binding (GO:0005524) | Molecular Function: ATP hydrolysis activity (GO:0016887)			Anion-transporting ATPase-like domain (IPR025723) | Arsenical pump ATPase, ArsA/GET3 (IPR016300) | P-loop containing nucleoside triphosphate hydrolase (IPR027417)
Os02g0745100	Os02t0745100-01	Aquaporin NIP III subfamily protein, Aquaporin, Silicon influx transporter, Arsenic species (As) uptake, Arsenite efflux, Selenite (Se) uptake, Water transport (Os02t0745100-01)	chr02:31266328..31269935(+ strand)	LSI1, lsi1, NIP2-1, OsNIP2;1, NIP2;1, OsLsi1	LSI1	lsi1, NIP2-1, OsNIP2;1, NIP2;1, OsLsi1, lsi(t), OsNIP2.1/OsLsi1/OsSIIT1, OsNIP2.1, NIP2.1	LOW SILICON RICE 1, low silicon rice, Low silicon rice 1, Silicon transporter LSI1, Aquaporin NIP2-1, NOD26-like intrinsic protein 2-1, Low silicon protein 1, NOD26 LIKE INTRINSIC PROTEIN 2;1	LOW SILICON RICE 1	low silicon rice, Low silicon rice 1, Silicon transporter LSI1, Aquaporin NIP2-1, NOD26-like intrinsic protein 2-1, Low silicon protein 1, NOD26 LIKE INTRINSIC PROTEIN 2;1, low Si uptake, Low Si 1	Biological Process: transmembrane transport (GO:0055085) | Cellular Component: membrane (GO:0016020) | Molecular Function: channel activity (GO:0015267)	root (PO:0009005) | exodermis (PO:0005772) | primary root (PO:0020127) | root endodermis (PO:0005059) | lateral root (PO:0020121)	selenium sensitivity (TO:0000032) | copper sensitivity (TO:0000021) | drought tolerance (TO:0000276) | auxin sensitivity (TO:0000163) | insect damage resistance (TO:0000261) | sulfur sensitivity (TO:0000007) | salt tolerance (TO:0006001) | heat tolerance (TO:0000259) | silicon sensitivity (TO:0000031) | cold tolerance (TO:0000303) | grain yield (TO:0000396) | panicle color (TO:0000201)	Aquaporin transporter (IPR034294) | Aquaporin-like (IPR023271) | Major intrinsic protein (IPR000425) | Major intrinsic protein, conserved site (IPR022357)
Os02g0745200	Os02t0745200-01,Os02t0745200-02	Hypothetical gene. (Os02t0745200-01);Hypothetical gene. (Os02t0745200-02)	chr02:31273220..31284049(- strand)
Os02g0745250	Os02t0745250-00	Similar to NAC domain class transcription factor. (Os02t0745250-00)	chr02:31280964..31282252(+ strand)							Biological Process: regulation of DNA-templated transcription (GO:0006355) | Molecular Function: DNA binding (GO:0003677)			NAC domain (IPR003441) | NAC domain superfamily (IPR036093)
Os02g0745300	Os02t0745300-00	Conserved hypothetical protein. (Os02t0745300-00)	chr02:31282670..31283167(+ strand)
Os02g0745400	Os02t0745400-01,Os02t0745400-02	Glycosyl transferase, family 8 protein. (Os02t0745400-01);Glycosyl transferase, family 8 protein. (Os02t0745400-02)	chr02:31284722..31286574(+ strand)		GAUT11	OsGAUT11		GALACTURONOSYLTRANSFERASE 11	galacturonosyltransferase 11	Molecular Function: glycosyltransferase activity (GO:0016757) | Molecular Function: polygalacturonate 4-alpha-galacturonosyltransferase activity (GO:0047262)			Glycosyl transferase, family 8 (IPR002495) | Nucleotide-diphospho-sugar transferases (IPR029044) | Plant galacturonosyltransferase GAUT (IPR029993)
Os02g0745500	Os02t0745500-00		chr02:31287723..31288334(+ strand)
Os02g0745600	Os02t0745600-01	N-rich protein 3, Response to rice blast fungus (Os02t0745600-01)	chr02:31290670..31299077(+ strand)	OsNRP3	NRP3	OsNRP3	N-rich protein 3	N-RICH PROTEIN 3	N-rich protein 3			blast disease (TO:0000074)	Development/cell death domain (IPR013989)
Os02g0745700	Os02t0745700-01,Os02t0745700-02	Fatty acid hydroxylase domain containing protein. (Os02t0745700-01);Similar to protein SUR2. (Os02t0745700-02)	chr02:31299633..31301828(+ strand)							Biological Process: lipid biosynthetic process (GO:0008610) | Molecular Function: iron ion binding (GO:0005506) | Molecular Function: oxidoreductase activity (GO:0016491)			Fatty acid hydroxylase (IPR006694) | Sterol Desaturase and Related Enzymes (IPR050307)
Os02g0745800	Os02t0745800-01	Similar to EMB2756. (Os02t0745800-01)	chr02:31306334..31307778(+ strand)										Alkaline ceramidase TOD1/Probable hexosyltransferase MUCI70 (IPR006852) | TOD1/MUCI70, glycosyltransferase-like domain (IPR048354)
Os02g0745900	Os02t0745900-00		chr02:31308423..31309063(- strand)
Os02g0746000	Os02t0746000-01	Cullin3a protein, Regulation of cell death and immunity (Os02t0746000-01)	chr02:31309754..31312787(- strand)	CUL3A, OsCUL3a	SPL88	OsCUL3a, CUL3a, OsSPL88	CULLIN 3A, Cullin3a	SPOTTED LEAF 88	Cullin3a, Cullin 3a, spotted leaf88	Biological Process: ubiquitin-dependent protein catabolic process (GO:0006511) | Molecular Function: ubiquitin protein ligase binding (GO:0031625)	leaf (PO:0025034) | stem (PO:0009047) | inflorescence (PO:0009049) | root (PO:0009005) | leaf sheath (PO:0020104)	viral disease resistance (TO:0000148) | plant height (TO:0000207) | tiller number (TO:0000346) | inflorescence branching (TO:0000050) | grain number (TO:0002759) | 1000-seed weight (TO:0000382) | seed set percent (TO:0000455) | chlorophyll-a content (TO:0000293) | chlorophyll-b content (TO:0000295) | photosynthetic rate (TO:0001015) | chloroplast development trait (TO:0002715) | light sensitivity…	Cullin (IPR045093) | Cullin homology domain (IPR016158) | Cullin homology domain superfamily (IPR036317) | Cullin protein, neddylation domain (IPR019559) | Cullin repeat-like-containing domain superfamily (IPR016159) | Cullin, N-terminal (IPR001373) | Winged helix DNA-binding domain superfamily (IPR036390) | Winged helix-like DNA-binding domain superfamily (IPR036388)
Os02g0746400	Os02t0746400-00		chr02:31331755..31332009(- strand)
Os02g0746850	Os02t0746850-00		chr02:31345849..31349572(+ strand)							Biological Process: proteolysis (GO:0006508) | Molecular Function: cysteine-type peptidase activity (GO:0008234)			Papain-like cysteine peptidase superfamily (IPR038765) | Ulp1 protease family, C-terminal catalytic domain (IPR003653)
Os02g0747300	Os02t0747300-00		chr02:31390113..31390637(+ strand)
Os02g0747400	Os02t0747400-01	Similar to PCF1. (Os02t0747400-01)	chr02:31396772..31399000(+ strand)		TCP9	OsTCP9, OsTCP5, TCP5			TEOSINTE BRANCHED/CYCLOIDEA/PROLIFERATING CELL FACTOR 9	Molecular Function: DNA-binding transcription factor activity (GO:0003700)			Transcription factor TCP subgroup (IPR017887) | Transcription factor, TCP (IPR005333)
Os02g0747500	Os02t0747500-01	Similar to HVA22-like protein e (AtHVA22e). (Os02t0747500-01)	chr02:31407197..31409585(+ strand)										TB2/DP1/HVA22-related protein (IPR004345)
Os02g0747600	Os02t0747600-01	Similar to Transcription factor AP2D8. (Os02t0747600-01)	chr02:31409912..31413535(- strand)		AP2/EREBP22	AP2/EREBP#022		APETALA2/ETHYLENE-RESPONSIVE ELEMENT BINDING PROTEIN 22	APETALA2/ethylene-responsive element binding protein 22, BABY BOOM 1-LIKE	Biological Process: regulation of DNA-templated transcription (GO:0006355) | Molecular Function: DNA binding (GO:0003677) | Molecular Function: DNA-binding transcription factor activity (GO:0003700)			AP2/ERF domain (IPR001471) | AP2/ERF domain superfamily (IPR036955) | DNA-binding domain superfamily (IPR016177)
Os02g0747750	Os02t0747750-00		chr02:31415266..31415907(+ strand)
Os02g0747900	Os02t0747900-01	Atypical basic helix-loop-helix protein, Control of cell elongation, Regulator of grain size and leaf angle (Os02t0747900-01)	chr02:31423943..31425239(- strand)	ILI5, OsBUL1, PGL2	ILI5	ILI5, OsILI5, PGL2, OsPGL2, Os170, OsBUL1, BUL1, ILI5/PGL2, OsbHLH170, bHLH170	INCREASED LEAF INCLINATION 5, Increased Leaf Inclination 5, BRASSINOSTEROID UPREGULATED 1-LIKE1, POSITIVE REGULATOR OF GRAIN LENGTH 2	INCREASED LEAF INCLINATION 5	Increased Leaf Inclination 5, POSITIVE REGULATOR OF GRAIN LENGTH 2, BRASSINOSTEROID UPREGULATED 1-LIKE1, BRASSINOSTEROID UPREGULATED1 LIKE1, basic helix-loop-helix protein 170	Biological Process: regulation of DNA-templated transcription (GO:0006355) | Biological Process: regulation of growth (GO:0040008) | Molecular Function: protein dimerization activity (GO:0046983)	spikelet (PO:0009051) | flower (PO:0009046)	leaf angle (TO:0000206) | grain size (TO:0000397) | cell elongation trait (TO:0002687) | grain length (TO:0000734) | leaf lamina joint bending (TO:0002688) | brassinosteroid sensitivity (TO:0002677) | UV-B light sensitivity (TO:0000601) | grain weight (TO:0000590) | cold tolerance (TO:0000303)	Helix-loop-helix DNA-binding domain superfamily (IPR036638) | Myc-type, basic helix-loop-helix (bHLH) domain (IPR011598) | Transcription factor PRE (IPR044293)
Os02g0748100	Os02t0748100-01,Os02t0748100-02	RINT-1/TIP-1 family protein. (Os02t0748100-01);Hypothetical conserved gene. (Os02t0748100-02)	chr02:31432698..31437991(- strand)							Biological Process: endoplasmic reticulum to Golgi vesicle-mediated transport (GO:0006888) | Biological Process: retrograde vesicle-mediated transport, Golgi to endoplasmic reticulum (GO:0006890) | Cellular Component: Dsl1/NZR complex (GO:0070939)			RINT-1/Tip20 (IPR007528)
Os02g0748200	Os02t0748200-00		chr02:31442938..31443195(+ strand)
Os02g0748300	Os02t0748300-01,Os02t0748300-02	Similar to VMP3 protein. (Os02t0748300-01);Similar to Kelch motif family protein. (Os02t0748300-02)	chr02:31444678..31447719(- strand)			OsFbox109, Os_F0628, OsFBK10, FBK10			F-box protein 109, F-box-type E3 ubiquitin ligase K10	Molecular Function: protein binding (GO:0005515)			F-box/kelch-repeat domain-containing protein (IPR052439) | Kelch repeat type 1 (IPR006652) | Kelch-type beta propeller (IPR015915)
Os02g0748550	Os02t0748550-00		chr02:31453209..31453574(- strand)
Os02g0748800	Os02t0748800-00	Thioredoxin fold domain containing protein. (Os02t0748800-00)	chr02:31461228..31462971(- strand)			OsGRL4			GRX-like protein 4, glutaredoxin-like protein 4				Glutaredoxin (IPR002109) | Thioredoxin-like superfamily (IPR036249)
Os02g0749000	Os02t0749000-01	Conserved hypothetical protein. (Os02t0749000-01)	chr02:31467402..31471480(+ strand)
Os02g0749100	Os02t0749100-01	Hypothetical gene. (Os02t0749100-01)	chr02:31472569..31473355(- strand)
Os02g0749150	Os02t0749150-01	Similar to ATPase. (Os02t0749150-01)	chr02:31479932..31482928(+ strand)							Molecular Function: ATP binding (GO:0005524) | Molecular Function: ATP hydrolysis activity (GO:0016887)			AAA ATPase, AAA+ lid domain (IPR041569) | AAA+ ATPase domain (IPR003593) | ATPase, AAA-type, conserved site (IPR003960) | ATPase, AAA-type, core (IPR003959) | Mitochondrial Outer Membrane Translocase MSP1 Subfamily (IPR051701) | P-loop containing nucleoside triphosphate hydrolase (IPR027417)
Os02g0749200	Os02t0749200-01	Hypothetical protein. (Os02t0749200-01)	chr02:31483918..31484499(- strand)
Os02g0749250	Os02t0749250-00	Hypothetical genes. (Os02t0749250-00)	chr02:31484405..31484755(+ strand)
Os02g0749300	Os02t0749300-01,Os02t0749300-02	Similar to Shikimate kinase, chloroplast precursor (EC 2.7.1.71). (Os02t0749300-01);Shikimate kinase 1, Defense response, Panicle development (Os02t0749300-02)	chr02:31491698..31494349(+ strand)	OsSK1	SK1	OsSK1	shikimate kinase 1	SHIKIMATE KINASE 1	Shikimate kinase 1, Shikimate kinase			temperature response trait (TO:0000432) | UV light sensitivity (TO:0000160)	P-loop containing nucleoside triphosphate hydrolase (IPR027417) | Shikimate kinase, conserved site (IPR023000) | Shikimate kinase/gluconokinase (IPR031322) | Shikimate kinase/Threonine synthase-like 1 (IPR000623)
Os02g0749400	Os02t0749400-01	Hypothetical protein. (Os02t0749400-01)	chr02:31495289..31495755(- strand)
Os02g0749450	Os02t0749450-01	Similar to dolichol-phosphate mannosyltransferase-related. (Os02t0749450-01)	chr02:31497036..31498714(- strand)							Biological Process: protein glycosylation (GO:0006486)			Dolichol-phosphate mannosyltransferase subunit 3 (IPR013174)
Os02g0749500	Os02t0749500-01	Similar to SEC6. (Os02t0749500-01)	chr02:31501032..31512420(- strand)							Biological Process: exocytosis (GO:0006887) | Cellular Component: exocyst (GO:0000145)			Exocyst complex component EXOC3/Sec6 (IPR010326)
Os02g0749700	Os02t0749700-01	Laccase, Lignin biosynthesis, Response to Cu stress of rice roots (Os02t0749700-01)	chr02:31515301..31517784(- strand)	OsLAC10	LAC10	OsLAC10	laccase 10	LACCASE 10	laccase 10	Biological Process: lignin catabolic process (GO:0046274) | Cellular Component: apoplast (GO:0048046) | Molecular Function: copper ion binding (GO:0005507) | Molecular Function: hydroquinone:oxygen oxidoreductase activity (GO:0052716) | Molecular Function: oxidoreductase activity (GO:0016491)		copper sensitivity (TO:0000021) | chromium sensitivity (TO:0000034) | drought tolerance (TO:0000276) | salt tolerance (TO:0006001)	Cupredoxin (IPR008972) | Laccase (IPR017761) | Laccase, first cupredoxin domain (IPR034288) | Laccase, second cupredoxin domain (IPR034285) | Laccase, third cupredoxin domain (IPR034289) | Multicopper oxidase (IPR045087) | Multicopper oxidase, C-terminal (IPR011706) | Multicopper oxidase, copper-binding site (IPR002355) | Multicopper oxidase, second cupredoxin domain (IPR001117) | Multicopper oxi…
Os02g0749800	Os02t0749800-01,Os02t0749800-02	Mitochodrial transcription termination factor-related family protein. (Os02t0749800-01);Mitochodrial transcription termination factor-related family protein. (Os02t0749800-02)	chr02:31521135..31523064(+ strand)							Biological Process: regulation of DNA-templated transcription (GO:0006355) | Molecular Function: double-stranded DNA binding (GO:0003690)			MTERF superfamily, mitochondrial/chloroplastic (IPR038538) | Transcription termination factor, mitochondrial/chloroplastic (IPR003690)
Os02g0749900	Os02t0749900-01	Mitochodrial transcription termination factor-related family protein. (Os02t0749900-01)	chr02:31523418..31524806(+ strand)							Biological Process: regulation of DNA-templated transcription (GO:0006355) | Molecular Function: double-stranded DNA binding (GO:0003690)			MTERF superfamily, mitochondrial/chloroplastic (IPR038538) | Transcription termination factor, mitochondrial/chloroplastic (IPR003690)
Os02g0750100	Os02t0750100-00	Similar to ATP synthase. (Os02t0750100-00)	chr02:31527409..31527711(+ strand)						F-type ATPase delta, ATP synthase subunit delta	Biological Process: proton motive force-driven ATP synthesis (GO:0015986) | Cellular Component: membrane (GO:0016020) | Molecular Function: proton-transporting ATP synthase activity, rotational mechanism (GO:0046933)			ATPase, OSCP/delta subunit (IPR000711) | ATPase, OSCP/delta subunit, conserved site (IPR020781)
Os02g0750200	Os02t0750200-01	Non-protein coding transcript. (Os02t0750200-01)	chr02:31527788..31528529(+ strand)
Os02g0750300	Os02t0750300-00	Non-protein coding transcript. (Os02t0750300-00)	chr02:31529358..31529405(+ strand)
Os02g0750400	Os02t0750400-01	Pentatricopeptide repeat-containing protein PPR5 homolog (Os02t0750400-01)	chr02:31529575..31531860(+ strand)			PPR			Pentatricopeptide repeat (PPR) protein	Molecular Function: mRNA binding (GO:0003729) | Molecular Function: protein binding (GO:0005515)	inflorescence development stage (PO:0001083)	inflorescence development trait (TO:0000621)	Pentatricopeptide repeat (IPR002885) | Pentatricopeptide repeat-containing protein PPR5-like (IPR044179) | Tetratricopeptide-like helical domain superfamily (IPR011990)
Os02g0750500	Os02t0750500-01	Methyltransferase type 11 domain containing protein. (Os02t0750500-01)	chr02:31532128..31534872(- strand)							Molecular Function: S-adenosylmethionine-dependent methyltransferase activity (GO:0008757)			AlkB Family tRNA Methyltransferase/Dioxygenase (IPR051422) | Methyltransferase type 11 (IPR013216) | S-adenosyl-L-methionine-dependent methyltransferase superfamily (IPR029063)
Os02g0750600	Os02t0750600-01	Membrane-anchored ubiquitin-fold protein, HCG-1 domain containing protein. (Os02t0750600-01)	chr02:31535313..31538770(- strand)							Molecular Function: protein binding (GO:0005515)			Membrane-anchored ubiquitin-fold protein (IPR017000) | Ubiquitin-like domain (IPR000626) | Ubiquitin-like domain superfamily (IPR029071) | UBL3-like (IPR040015) | UBL3-like, ubiquitin domain (IPR039540)
Os02g0750701	Os02t0750701-00	Hypothetical conserved gene. (Os02t0750701-00)	chr02:31538262..31539034(+ strand)
Os02g0750800	Os02t0750800-00	Protein of unknown function DUF3049 domain containing protein. (Os02t0750800-00)	chr02:31544096..31544808(+ strand)										Fantastic Four domain (IPR046431) | The fantastic four family (IPR021410)
Os02g0750950	Os02t0750950-00	Hypothetical gene. (Os02t0750950-00)	chr02:31564646..31565269(- strand)
Os02g0751100	Os02t0751100-01,Os02t0751100-02	Peptidase A1 domain containing protein. (Os02t0751100-01);Hypothetical conserved gene. (Os02t0751100-02)	chr02:31564814..31571963(+ strand)							Biological Process: proteolysis (GO:0006508) | Molecular Function: aspartic-type endopeptidase activity (GO:0004190)			Aspartic peptidase A1 family (IPR001461) | Aspartic peptidase domain superfamily (IPR021109) | Aspartic peptidase, active site (IPR001969) | Pepsin-like domain (IPR034164) | Peptidase family A1 domain (IPR033121) | Xylanase inhibitor, C-terminal (IPR032799) | Xylanase inhibitor, N-terminal (IPR032861)
Os02g0751201	Os02t0751201-00		chr02:31570504..31570800(- strand)
Os02g0751300	Os02t0751300-01	Protein of unknown function DUF581 family protein. (Os02t0751300-01)	chr02:31575903..31577560(+ strand)		FLZ9	OsFLZ9		FCS-LIKE ZINC FINGER PROTEIN 9			shoot system (PO:0009006) | leaf (PO:0025034) | inflorescence (PO:0009049) | anther (PO:0009066) | carpel (PO:0009030) | seed (PO:0009010) | plant embryo (PO:0009009) | endosperm (PO:0009089)		Zf-FLZ domain (IPR007650)
Os02g0751600	Os02t0751600-01,Os02t0751600-02	Peptidyl-prolyl cis-trans isomerase, FKBP-type domain containing protein. (Os02t0751600-01);Peptidyl-prolyl cis-trans isomerase, FKBP-type domain containing protein. (Os02t0751600-02)	chr02:31591221..31593106(+ strand)			OsFKBP16-2			FK506 binding protein 16-2	Cellular Component: chloroplast (GO:0009507) | Molecular Function: peptidyl-prolyl cis-trans isomerase activity (GO:0003755)			FKBP-type peptidyl-prolyl cis-trans isomerase domain (IPR001179) | Peptidyl-prolyl cis-trans isomerase domain superfamily (IPR046357) | Photosynthetic NDH subunit of lumenal location 4/FKBP13-like (IPR044183)
Os02g0751700	Os02t0751700-00		chr02:31594562..31595218(- strand)
Os02g0751750	Os02t0751750-00		chr02:31595277..31595683(- strand)
Os02g0751800	Os02t0751800-01	Phosphoglycerate mutase 1 family protein. (Os02t0751800-01)	chr02:31597740..31600635(+ strand)							Biological Process: glycolytic process (GO:0006096) | Molecular Function: catalytic activity (GO:0003824) | Molecular Function: intramolecular phosphotransferase activity (GO:0016868)			Histidine phosphatase superfamily (IPR029033) | Histidine phosphatase superfamily, clade-1 (IPR013078) | Phosphoglycerate mutase 1 (IPR005952) | Phosphoglycerate/bisphosphoglycerate mutase, active site (IPR001345)
Os02g0751900	Os02t0751900-01	Similar to Type I inositol-1,4,5-trisphosphate 5-phosphatase CVP2 (EC 3.1.3.56) (Cotyledon vascular pattern 2 protein). (Os02t0751900-01)	chr02:31601366..31604391(+ strand)							Biological Process: phosphatidylinositol dephosphorylation (GO:0046856) | Molecular Function: inositol-polyphosphate 5-phosphatase activity (GO:0004445) | Molecular Function: phosphatase activity (GO:0016791)			Endonuclease/exonuclease/phosphatase superfamily (IPR036691) | Inositol polyphosphate 5-phosphatase, plant (IPR045849) | Inositol polyphosphate-related phosphatase (IPR000300)
Os02g0752000	Os02t0752000-01,Os02t0752000-02	Cellular retinaldehyde-binding/triple function, C-terminal domain containing protein. (Os02t0752000-01);Phosphatidylinositol transfer protein, Class III SEC14 protein (Os02t0752000-02)	chr02:31604468..31608153(- strand)	OsSec14-10	SEC14-10	OsSec14-10, Sec14-10		SEC14 DOMAIN PROTEIN 10	SEC14 domain protein 10, Sec14 protein 10			blast disease (TO:0000074)	CRAL-TRIO lipid binding domain (IPR001251) | CRAL-TRIO lipid binding domain superfamily (IPR036865) | CRAL/TRIO, N-terminal domain (IPR011074) | CRAL/TRIO, N-terminal domain superfamily (IPR036273) | Phosphatidylinositol Transfer CRAL-TRIO Domain-Containing Protein (IPR052578)
Os02g0752200	Os02t0752200-01	Similar to Beta-D-xylosidase. (Os02t0752200-01)	chr02:31609801..31614169(- strand)							Biological Process: carbohydrate metabolic process (GO:0005975) | Biological Process: xylan catabolic process (GO:0045493) | Molecular Function: hydrolase activity, hydrolyzing O-glycosyl compounds (GO:0004553) | Molecular Function: xylan 1,4-beta-xylosidase activity (GO:0009044)			Beta-D-xylosidase (IPR044993) | Fibronectin type III-like domain (IPR026891) | Glycoside hydrolase family 3 C-terminal domain (IPR002772) | Glycoside hydrolase family 3 C-terminal domain superfamily (IPR036881) | Glycoside hydrolase superfamily (IPR017853) | Glycoside hydrolase, family 3, N-terminal (IPR001764) | Glycoside hydrolase, family 3, N-terminal domain superfamily (IPR036962) | Immunoglo…
Os02g0752250	Os02t0752250-00	Hypothetical protein. (Os02t0752250-00)	chr02:31610042..31614104(+ strand)
Os02g0752300	Os02t0752300-01	Conserved hypothetical protein. (Os02t0752300-01)	chr02:31622776..31627571(- strand)
Os02g0752600	Os02t0752600-00	Similar to predicted protein. (Os02t0752600-00)	chr02:31636483..31638258(+ strand)							Molecular Function: catalytic activity (GO:0003824)			PHP domain (IPR004013) | PHP domain-containing protein (IPR052018) | Polymerase/histidinol phosphatase, N-terminal (IPR003141) | Polymerase/histidinol phosphatase-like (IPR016195)
Os02g0752701	Os02t0752701-01	Conserved hypothetical protein. (Os02t0752701-01)	chr02:31647952..31650045(- strand)
Os02g0752800	Os02t0752800-01,Os02t0752800-02	Similar to Dehydration responsive element binding protein 2B (DREB2B protein). (Os02t0752800-01);Similar to Dehydration responsive element binding protein 2B (DREB2B protein). (Os02t0752800-02)	chr02:31648754..31650407(+ strand)		ERF49	OsERF#049, OsERF049, OsERF49, AP2/EREBP#132, AP2/EREBP132		ETHYLENE RESPONSE FACTOR 49	ethylene response factor 49, APETALA2/ethylene-responsive element binding protein 132	Biological Process: regulation of DNA-templated transcription (GO:0006355) | Molecular Function: DNA binding (GO:0003677) | Molecular Function: DNA-binding transcription factor activity (GO:0003700)			AP2/ERF domain (IPR001471) | AP2/ERF domain superfamily (IPR036955) | DNA-binding domain superfamily (IPR016177) | Ethylene-responsive transcription factor ERF/AP2-like (IPR051758)
Os02g0752900	Os02t0752900-00		chr02:31653808..31654167(- strand)
Os02g0753000	Os02t0753000-01	Similar to Trehalose-6-phosphate phosphatase. (Os02t0753000-01)	chr02:31663080..31665818(+ strand)		TPP4	OsTPP4, OsTPP7, TPP7, OsTPP2, TPP2		TREHALOSE-6-PHOSPHATE PHOSHPHATASE 4		Biological Process: trehalose biosynthetic process (GO:0005992) | Molecular Function: trehalose-phosphatase activity (GO:0004805)		flooding related trait (TO:0000114)	HAD superfamily (IPR023214) | HAD-like superfamily (IPR036412) | HAD-superfamily hydrolase, subfamily IIB (IPR006379) | Trehalose 6-phosphate OTSB-like (IPR044651) | Trehalose-phosphatase (IPR003337)
Os02g0753100	Os02t0753100-00	Non-protein coding transcript. (Os02t0753100-00)	chr02:31664161..31664470(- strand)
Os02g0753200	Os02t0753200-01	Conserved hypothetical protein. (Os02t0753200-01)	chr02:31673161..31675228(+ strand)										Os02g0753200-like (IPR040306)
Os02g0753300	Os02t0753300-01	Lipoxygenase, LH2 domain containing protein. (Os02t0753300-01)	chr02:31676474..31677436(+ strand)							Molecular Function: protein binding (GO:0005515)			PLAT/LH2 domain (IPR001024) | PLAT/LH2 domain superfamily (IPR036392)
Os02g0753400	Os02t0753400-01	Conserved hypothetical protein. (Os02t0753400-01)	chr02:31683482..31684818(+ strand)
Os02g0753500	Os02t0753500-01	Tetratricopeptide-like helical domain containing protein. (Os02t0753500-01)	chr02:31686188..31689398(- strand)			OsSTA78				Molecular Function: protein binding (GO:0005515)	anther (PO:0009066)		Tetratricopeptide repeat (IPR019734) | Tetratricopeptide-like helical domain superfamily (IPR011990) | TPR repeat-containing thioredoxin TTL1-4 (IPR044534)
Os02g0753700	Os02t0753700-01	VQ domain containing protein. (Os02t0753700-01)	chr02:31696561..31697376(+ strand)		VQ9	OsVQ9		VQ MOTIF-CONTAINING PROTEIN 9	VQ motif-containing protein 9, valine-glutamine protein 9			cold tolerance (TO:0000303)	VQ (IPR008889) | VQ motif-containing protein 15/22 (IPR039609)
Os02g0753800	Os02t0753800-01	Calcium-binding protein, Annexin, Heat and drought stress tolerance (Os02t0753800-01)	chr02:31698204..31700438(- strand)	ANN2, OsANN2	ANN2	OsANN2, OsANN1, ANN1	ANNEXIN 2, Annexin 2	ANNEXIN 2	Annexin 2, annexin 1	Molecular Function: calcium ion binding (GO:0005509) | Molecular Function: calcium-dependent phospholipid binding (GO:0005544)		salt tolerance (TO:0006001) | heat tolerance (TO:0000259) | drought tolerance (TO:0000276)	Annexin (IPR001464) | Annexin D, plant (IPR009118) | Annexin repeat (IPR018502) | Annexin repeat, conserved site (IPR018252) | Annexin superfamily (IPR037104)
Os02g0753850	Os02t0753850-00	Non-protein coding transcript. (Os02t0753850-00)	chr02:31705279..31706797(- strand)
Os02g0753900	Os02t0753900-01	Hypothetical conserved gene. (Os02t0753900-01)	chr02:31706165..31707298(+ strand)							Biological Process: circadian rhythm (GO:0007623) | Biological Process: regulation of DNA-templated transcription (GO:0006355)			LNK family (IPR039928)
Os02g0754000	Os02t0754000-01,Os02t0754000-02	Similar to TLD family protein. (Os02t0754000-01);TLDc domain containing protein. (Os02t0754000-02)	chr02:31707658..31710991(+ strand)										TLDc domain (IPR006571)
Os02g0754100	Os02t0754100-01	Similar to S1 self-incompatibility locus-linked pollen G211 protein. (Os02t0754100-01)	chr02:31711381..31716394(- strand)							Biological Process: obsolete nuclear-transcribed mRNA catabolic process, exonucleolytic, 3'-5' (GO:0034427) | Molecular Function: 3'-5'-RNA exonuclease activity (GO:0000175) | Molecular Function: RNA binding (GO:0003723) | Molecular Function: RNA nuclease activity (GO:0004540)			Dis3-like cold-shock domain 2 (IPR041505) | DIS3-like exonuclease 2 (IPR028591) | Nucleic acid-binding, OB-fold (IPR012340) | Ribonuclease II/R (IPR001900) | Ribonuclease II/R, conserved site (IPR022966) | RNR Ribonuclease (IPR050180)
Os02g0754300	Os02t0754300-01	Ribosomal protein L29 family protein. (Os02t0754300-01)	chr02:31719725..31721468(+ strand)							Biological Process: translation (GO:0006412) | Cellular Component: ribosome (GO:0005840) | Molecular Function: structural constituent of ribosome (GO:0003735)			Large ribosomal subunit protein uL29 (IPR001854) | Large ribosomal subunit protein uL29 superfamily (IPR036049) | Universal ribosomal protein uL29 (IPR050063)
Os02g0754400	Os02t0754400-01	R2R3-MYB transcription factor 31 (Os02t0754400-01)	chr02:31724529..31726507(- strand)	Os2R_MYB31	2R_MYB31	Os2R_MYB31	R2R3-MYB Transcription Factor 31	R2R3-MYB TRANSCRIPTION FACTOR 31	R2R3-MYB Transcription Factor 31				Homeobox-like domain superfamily (IPR009057) | Myb domain (IPR017930) | SANT/Myb domain (IPR001005)
Os02g0754450	Os02t0754450-00	Hypothetical protein. (Os02t0754450-00)	chr02:31725230..31725697(+ strand)
Os02g0754500	Os02t0754500-01	Putative mitochondrial outer membrane protein 64, Negative regulation of brown planthopper (BPH) and striped stem borer (SSB) resistance, Resistance to both piercing-sucking and chewing insects (Os02t0754500-01)	chr02:31739493..31747368(+ strand)	OM64	OM64	OsOM64	mitochondrial outer membrane protein 64	MITOCHONDRIAL OUTER MEMBRANE PROTEIN 64	mitochondrial outer membrane protein 64	Molecular Function: protein binding (GO:0005515)		hydrogen peroxide content (TO:0000605) | jasmonic acid content (TO:0002668) | brown planthopper resistance (TO:0000424) | stem borer resistance (TO:0000454)	Amidase signature (AS) superfamily (IPR036928) | Amidase signature domain (IPR023631) | Tetratricopeptide repeat (IPR019734) | Tetratricopeptide-like helical domain superfamily (IPR011990)
Os02g0754600	Os02t0754600-01	Conserved hypothetical protein. (Os02t0754600-01)	chr02:31747712..31749526(+ strand)										BTB/POZ domain-containing protein (IPR038920)
Os02g0754650	Os02t0754650-00	Hypothetical protein. (Os02t0754650-00)	chr02:31747764..31749187(- strand)
Os02g0754700	Os02t0754700-01,Os02t0754700-02	Similar to Histidyl-tRNA synthetase (EC 6.1.1.21). (Os02t0754700-01);Similar to Histidyl-tRNA synthetase (EC 6.1.1.21). (Os02t0754700-02)	chr02:31749364..31754456(- strand)							Biological Process: histidyl-tRNA aminoacylation (GO:0006427) | Cellular Component: cytoplasm (GO:0005737) | Molecular Function: ATP binding (GO:0005524) | Molecular Function: histidine-tRNA ligase activity (GO:0004821)			Aminoacyl-tRNA synthetase, class II (IPR006195) | Anticodon-binding (IPR004154) | Anticodon-binding domain superfamily (IPR036621) | Class II Aminoacyl-tRNA synthetase/Biotinyl protein ligase (BPL) and lipoyl protein ligase (LPL) (IPR045864) | Class II Histidinyl-tRNA synthetase (HisRS)-like catalytic core domain (IPR041715) | Histidine-tRNA ligase (IPR015807) | Histidine-tRNA ligase/ATP phosphor…
Os02g0754800	Os02t0754800-01	Cytochrome oxidase assembly protein 1 domain containing protein. (Os02t0754800-01)	chr02:31754653..31758296(+ strand)
Os02g0754900	Os02t0754900-01	Similar to adenosine 5'-phosphosulfate reductase 4. (Os02t0754900-01)	chr02:31759161..31760356(- strand)		APRL3	OsAPRL3		ADENOSINE 5'-PHOSPHOSULFATE REDUCTASE-LIKE PROTEIN 3	adenosine 5'-phosphosulfate reductase-like protein 3				5'-adenylylsulfate reductase-like 4/6 (IPR044606) | Thioredoxin domain (IPR013766) | Thioredoxin-like superfamily (IPR036249)
Os02g0755000	Os02t0755000-01	Putative methyltransferase, Pectin methyltransferase, Pectin synthesis and methylesterification, Root development, Cellular adhesion, Salt tolerance, Ion homeostasis (Os02t0755000-01)	chr02:31763222..31768620(- strand)	OsTSD2	TSD2	OsTSD2, OsQUA2, QUA2		TUMOROUS SHOOT DEVELOPMENT 2	TUMOROUS SHOOT DEVELOPMENT2, QUASIMODO2, QUASIMODO 2	Molecular Function: methyltransferase activity (GO:0008168)	vascular bundle (PO:0005020) | stem (PO:0009047) | 4 root elongation stage (PO:0001031) | root development stage (PO:0007520)	leaf senescence (TO:0000249) | root development trait (TO:0000656) | plant height (TO:0000207) | abscisic acid content (TO:0002667) | abscisic acid sensitivity (TO:0000615) | auxin sensitivity (TO:0000163) | lateral root number (TO:0001013) | grain yield (TO:0000396) | shoot potassium content (TO:0020003) | shoot sodium content (TO:0020004) | herbicide sensitivity (TO:0000058) | osmotic response …	Putative S-adenosyl-L-methionine-dependent methyltransferase (IPR004159) | S-adenosyl-L-methionine-dependent methyltransferase superfamily (IPR029063)
Os02g0755200	Os02t0755200-01	Similar to amine oxidase family protein. (Os02t0755200-01)	chr02:31773356..31776401(- strand)			OsHDMA702, HDMA702, OsPAO8, PAO8			SWIRM domain-containing protein HDMA702, histone lysine-specific demethylase 702, polyamine oxidase 8	Molecular Function: oxidoreductase activity (GO:0016491) | Molecular Function: protein binding (GO:0005515)			Amine oxidase (IPR002937) | FAD/NAD(P)-binding domain superfamily (IPR036188) | Flavin monoamine oxidase and related enzymes (IPR050281) | Homeobox-like domain superfamily (IPR009057) | SWIRM domain (IPR007526) | Winged helix-like DNA-binding domain superfamily (IPR036388)
Os02g0755400	Os02t0755400-01	Similar to RNA recognition motif-containing protein SEB-4. (Os02t0755400-01)	chr02:31781578..31787144(+ strand)							Molecular Function: nucleic acid binding (GO:0003676) | Molecular Function: RNA binding (GO:0003723)			Nucleotide-binding alpha-beta plait domain superfamily (IPR012677) | RNA recognition motif domain (IPR000504) | RNA-binding domain superfamily (IPR035979)
Os02g0755450	Os02t0755450-00	Hypothetical gene. (Os02t0755450-00)	chr02:31781821..31782306(- strand)
Os02g0755500	Os02t0755500-01	Glycosyltransferase, Drought tolerance, Response to oxidative stress (Os02t0755500-01)	chr02:31787348..31789031(- strand)	UGT85E1	UGT85E1	OsUGT85E1	Uridine diphosphate-dependent glycosyltransferase 85E1, UDP-dependent glycosyltransferase 85E1	UDP-DEPENDENT GLYCOSYLTRANSFERASE 85E1	Uridine diphosphate-dependent glycosyltransferase 85E1, UDP-dependent glycosyltransferase 85E1	Molecular Function: UDP-glycosyltransferase activity (GO:0008194)		proline content (TO:0006002) | hydrogen peroxide content (TO:0000605) | root length (TO:0000227) | total soluble sugar content (TO:0000340) | sugar content (TO:0000333) | drought tolerance (TO:0000276) | abscisic acid sensitivity (TO:0000615) | oxidative stress (TO:0002657) | leaf water potential (TO:0000131) | abscisic acid content (TO:0002667) | stomatal closure rate (TO:0000520)	UDP-glucuronosyl/UDP-glucosyltransferase (IPR002213) | UDP-glycosyltransferase family, conserved site (IPR035595)
Os02g0755600	Os02t0755600-01	UDP-glucuronosyl/UDP-glucosyltransferase domain containing protein. (Os02t0755600-01)	chr02:31791942..31793801(- strand)		UGT85E2			UDP-GLUCOSE-DEPENDENT GLYCOSYLTRANSFERASE 85E2	UDP-glucose-dependent glycosyltransferase 85E2	Molecular Function: UDP-glycosyltransferase activity (GO:0008194)		pesticide sensitivity (TO:0002649)	UDP-glucuronosyl/UDP-glucosyltransferase (IPR002213) | UDP-glycosyltransferase family, conserved site (IPR035595)
Os02g0755750	Os02t0755750-00		chr02:31795594..31796022(- strand)
Os02g0755900	Os02t0755900-01	UDP-glycosyltransferase, Positive regulation of drought and salt tolerance (Os02t0755900-01)	chr02:31805977..31807800(+ strand)	UGT3, OsUGT3	UGT3	qRA2, OsUGT3	UDP-glycosyltransferase 3	UDP-GLYCOSYLTRANSFERASE 3	Cytokinin-O-glucosyltransferase2, Cytokinin-O-glucosyltransferase 2, QTL for ratooning ability on chromosome 2, UDP-glycosyltransferase 3	Molecular Function: UDP-glycosyltransferase activity (GO:0008194)		abscisic acid content (TO:0002667) | abscisic acid sensitivity (TO:0000615) | pesticide sensitivity (TO:0002649) | ratooning ability (TO:0000096) | salt tolerance (TO:0006001) | drought tolerance (TO:0000276)	UDP-glucuronosyl/UDP-glucosyltransferase (IPR002213) | UDP-glycosyltransferase family, conserved site (IPR035595)
Os02g0756032	Os02t0756032-00	Hypothetical conserved gene. (Os02t0756032-00)	chr02:31812986..31813171(- strand)
Os02g0756100	Os02t0756100-01	Small epidermal patterning factor-like 2 peptide, Regulation of awn development and grain length (Os02t0756100-01)	chr02:31814339..31815609(- strand)	OsEPFL2	EPFL2	OsEPFL2	EPIDERMAL PATTERNING FACTOR-LIKE2	EPIDERMAL PATTERNING FACTOR-LIKE 2	EPIDERMAL PATTERNING FACTOR-LIKE2, EPF-LIKE 2	Biological Process: stomatal complex development (GO:0010374)	seed development stage (PO:0001170) | inflorescence development stage (PO:0001083) | inflorescence (PO:0009049)	inflorescence development trait (TO:0000621) | awn presence (TO:0002734) | awn length (TO:0000072) | grain size (TO:0000397) | seed development trait (TO:0000653)	EPIDERMAL PATTERNING FACTOR-like protein (IPR039455)
Os02g0756200	Os02t0756200-01,Os02t0756200-02	Similar to Phi-1-like phosphate-induced protein. (Os02t0756200-01);Similar to Phi-1 protein. (Os02t0756200-02)	chr02:31824134..31825261(- strand)										Protein EXORDIUM-like (IPR006766)
Os02g0756401	Os02t0756401-00		chr02:31832396..31832820(- strand)
Os02g0756600	Os02t0756600-01	Similar to Phi-1 protein. (Os02t0756600-01)	chr02:31835161..31836353(- strand)										Protein EXORDIUM-like (IPR006766)
Os02g0756800	Os02t0756800-01	Phosphate-induced protein 1 conserved region family protein. (Os02t0756800-01)	chr02:31840547..31841768(- strand)										Protein EXORDIUM-like (IPR006766)
Os02g0756850	Os02t0756850-01	Hypothetical protein. (Os02t0756850-01)	chr02:31840696..31841847(+ strand)
Os02g0757100	Os02t0757100-01	Similar to Phi-1 protein. (Os02t0757100-01)	chr02:31851463..31852644(+ strand)		PHI1	OsPHI1, OsPHI-1, PHI-1		PHOSPHATE-INDUCED PROTEIN 1	phosphate-induced protein 1			grain size (TO:0000397) | grain weight (TO:0000590) | grain length (TO:0000734) | plant cell size (TO:0002684) | auxin sensitivity (TO:0000163) | brassinosteroid sensitivity (TO:0002677) | seed size (TO:0000391) | plant height (TO:0000207)	Protein EXORDIUM-like (IPR006766)
Os02g0757250	Os02t0757250-00	Non-protein coding transcript. (Os02t0757250-00)	chr02:31853050..31853125(+ strand)
Os02g0757400	Os02t0757400-00	Oligopeptide transporter domain containing protein. (Os02t0757400-00)	chr02:31864854..31865429(- strand)			PTR			peptide transporter	Biological Process: transmembrane transport (GO:0055085) | Cellular Component: membrane (GO:0016020) | Molecular Function: transmembrane transporter activity (GO:0022857)			MFS transporter superfamily (IPR036259) | Proton-dependent oligopeptide transporter family (IPR000109)
Os02g0757600	Os02t0757600-00		chr02:31900184..31900669(+ strand)
Os02g0757700	Os02t0757700-01,Os02t0757700-02	Cyclin-like F-box domain containing protein. (Os02t0757700-01);Similar to Ubiquitin-protein ligase. (Os02t0757700-02)	chr02:31908947..31911652(+ strand)			OsFbox110, Os_F0551, OsFBX61, FBX61			F-box protein 110, F-box-type E3 ubiquitin ligase X61				Leucine-rich repeat domain superfamily (IPR032675)
Os02g0757800	Os02t0757800-01	Hypothetical protein. (Os02t0757800-01)	chr02:31910611..31911501(- strand)
Os02g0757900	Os02t0757900-01,Os02t0757900-02	Similar to Poly(A)-binding protein II-like. (Os02t0757900-01);Similar to Polyadenylate-binding protein 2. (Os02t0757900-02)	chr02:31916115..31920601(- strand)		PABN1	OsPABN1		POLY (A) BINDING PROTEIN 1	poly (A) binding protein 1	Molecular Function: nucleic acid binding (GO:0003676) | Molecular Function: RNA binding (GO:0003723)			Nucleotide-binding alpha-beta plait domain superfamily (IPR012677) | RNA recognition motif domain (IPR000504) | RNA-binding domain superfamily (IPR035979)
Os02g0758000	Os02t0758000-01	Similar to Low molecular weight heat shock protein precursor (Mitochondrial small heat shock protein 22). (Os02t0758000-01)	chr02:31920854..31922068(+ strand)		HSP24.1	OsHsp24.1, OsHSP24.1		24.1 KDA CLASS I HEAT SHOCK PROTEIN	24.1 kDa heat shock protein, 24.1-kD heat shock protein, heat shock 22 kDa protein			cold tolerance (TO:0000303) | heat tolerance (TO:0000259)	Alpha crystallin/Hsp20 domain (IPR002068) | Heat shock protein HSP14.7/HSP23.5/HSP23.6-like (IPR044656) | HSP20-like chaperone (IPR008978)
Os02g0758100	Os02t0758100-01	Similar to LMBR1 integral membrane family protein. (Os02t0758100-01)	chr02:31923814..31930111(+ strand)										GPCR-associated LMBR1 domain-containing protein (IPR051584) | LMBR1-like membrane protein (IPR006876)
Os02g0758200	Os02t0758200-01	Conserved hypothetical protein. (Os02t0758200-01)	chr02:31932285..31933316(- strand)
Os02g0758800	Os02t0758800-01	Cupredoxin domain containing protein. (Os02t0758800-01)	chr02:31951933..31953098(- strand)		UCL6	OsUCL6		UCLACYANIN-LIKE PROTEIN 6	uclacyanin-like protein 6	Molecular Function: electron transfer activity (GO:0009055)			Cupredoxin (IPR008972) | Phytocyanin domain (IPR003245) | Phytocyanin-like (IPR039391)
Os02g0759000	Os02t0759000-01	Basic helix-loop-helix (bHLH) transcription factor, Negative regulation of seed dormancy (Os02t0759000-01)	chr02:31958975..31961185(- strand)	OsbHLH048	BHLH48	OsbHLH048, bHLH048, bHLH48	basic helix-loop-helix protein 048	BASIC HELIX-LOOP-HELIX PROTEIN 48	basic helix-loop-helix protein 048	Molecular Function: protein dimerization activity (GO:0046983)		seed dormancy (TO:0000253)	Helix-loop-helix DNA-binding domain superfamily (IPR036638) | Myc-type, basic helix-loop-helix (bHLH) domain (IPR011598)
Os02g0759200	Os02t0759200-00	Hypothetical protein. (Os02t0759200-00)	chr02:31959583..31959938(+ strand)
Os02g0759400	Os02t0759400-01	RING-type E3 ubiquitin ligase, Rice homolog of Arabidopsis Tóxicos en Levadura, Negative regulation of cold stress response (Os02t0759400-01)	chr02:31967805..31969537(+ strand)	OsATL38		OsRING-1, OsRING341, RING341	Arabidopsis Tóxicos en Levadura		RING-type E3 ubiquitin ligase 341			abscisic acid sensitivity (TO:0000615) | jasmonic acid sensitivity (TO:0000172) | herbicide sensitivity (TO:0000058) | plant growth hormone sensitivity (TO:0000401) | blast disease (TO:0000074)	Zinc finger, RING-type (IPR001841) | Zinc finger, RING/FYVE/PHD-type (IPR013083)
Os02g0759500	Os02t0759500-01,Os02t0759500-02,Os02t0759500-03	Pentatricopeptide repeat domain containing protein. (Os02t0759500-01);Pentatricopeptide repeat domain containing protein. (Os02t0759500-02);Pentatricopeptide repeat domain containing protein. (Os02t0759500-03)	chr02:31975603..31978222(+ strand)							Molecular Function: protein binding (GO:0005515)			Mitochondrial RNA Processing and Respiration (IPR051240) | Pentatricopeptide repeat (IPR002885) | Tetratricopeptide-like helical domain superfamily (IPR011990)
Os02g0759600	Os02t0759600-00	Hypothetical protein. (Os02t0759600-00)	chr02:31986013..31989154(- strand)
Os02g0759700	Os02t0759700-01,Os02t0759700-02,Os02t0759700-03,Os02t0759700-04	Auxin receptor, Plant growth and development, "Resistance to herbicide picloram and 2,4-D" (Os02t0759700-01);Similar to f-box family protein. (Os02t0759700-02);Similar to f-box family protein. (Os02t0759700-03);Similar to f-box family protein. (Os02t0759700-04)	chr02:31985954..31989420(+ strand)	OsAFB4		Os_F0767, OsTIR1, TIR1, OsAFB4, AFB4, OsFBL71, FBL71	AUXIN SIGNALING F-BOX 4		AUXIN SIGNALING F-BOX 4, Auxin F-box protein 4, F-box-type E3 ubiquitin ligase L71			herbicide sensitivity (TO:0000058)	COI1, F-box (IPR041567) | Leucine-rich repeat domain superfamily (IPR032675) | Leucine-rich repeat, cysteine-containing subtype (IPR006553) | Transport inhibitor response 1 domain (IPR041101)
Os02g0759800	Os02t0759800-01,Os02t0759800-02	Rice homolog of human Ski-interacting protein (SKIP), Positive regulation of cell viability, Positive regulation of drought and salt tolerance (Os02t0759800-01);Similar to pre-mRNA-splicing factor prp45. (Os02t0759800-02)	chr02:31995344..31997696(- strand)	OsSKIPa	SKIPA	OsSKIPa, OsSKIP, SKIP	Ski-interacting protein	SKI INTERACTING PROTEIN A	Ski-interacting protein	Biological Process: mRNA splicing, via spliceosome (GO:0000398) | Cellular Component: spliceosomal complex (GO:0005681)		salt tolerance (TO:0006001) | drought tolerance (TO:0000276)	SKI-interacting protein SKIP, SNW domain (IPR004015) | SKI-interacting protein, SKIP (IPR017862)
Os02g0759900	Os02t0759900-01	Similar to threonine endopeptidase. (Os02t0759900-01)	chr02:31999250..32001236(+ strand)							Cellular Component: thylakoid (GO:0009579)			Cyanobacterial aminoacyl-tRNA synthetase, CAAD domain (IPR025564) | Protein CURVATURE THYLAKOID 1 (IPR033344)
Os02g0760000	Os02t0760000-00	Similar to chaperone protein dnaJ. (Os02t0760000-00)	chr02:32001621..32004050(- strand)		DJC22	OsDjC22, DjC22		DNAJ DOMAIN PROTEIN C22	DnaJ domain protein C22				Chaperone J-domain superfamily (IPR036869) | DnaJ domain (IPR001623) | DnaJ domain, conserved site (IPR018253)
Os02g0760200	Os02t0760200-01,Os02t0760200-02	Conserved hypothetical protein. (Os02t0760200-01);Conserved hypothetical protein. (Os02t0760200-02)	chr02:32008014..32016982(+ strand)
Os02g0760300	Os02t0760300-01	Rice immunophilin homolog, FK506-binding protein, Negative regulation of biotic and abiotic stress response (Os02t0760300-01)	chr02:32017761..32019838(- strand)	OsFKBP12	FKBP12	OsFKBP12	FK506-binding protein 12	FK506 BINDING PROTEIN 12	FK506 binding protein 12	Molecular Function: peptidyl-prolyl cis-trans isomerase activity (GO:0003755)		bacterial blight disease resistance (TO:0000175) | abiotic stress trait (TO:0000168) | biotic stress trait (TO:0000179) | salt tolerance (TO:0006001) | leaf color (TO:0000326)	FKBP-type Peptidyl-prolyl cis-trans Isomerase (IPR050689) | FKBP-type peptidyl-prolyl cis-trans isomerase domain (IPR001179) | Peptidyl-prolyl cis-trans isomerase domain superfamily (IPR046357)
Os02g0760400	Os02t0760400-01	Conserved hypothetical protein. (Os02t0760400-01)	chr02:32021572..32023129(+ strand)
Os02g0760500	Os02t0760500-01	Similar to ER6 protein (Fragment). (Os02t0760500-01)	chr02:32023322..32027150(- strand)		USP13	OsUSP13		UNIVERSAL STRESS PROTEIN 13	universal stress protein 13		plant embryo (PO:0009009) | root (PO:0009005) | leaf (PO:0025034) | inflorescence (PO:0009049) | plant callus (PO:0005052)		Rossmann-like alpha/beta/alpha sandwich fold (IPR014729) | Universal stress protein A family (IPR006015) | UspA (IPR006016)
Os02g0760600	Os02t0760600-01	BTB domain containing protein. (Os02t0760600-01)	chr02:32024327..32024914(+ strand)							Biological Process: protein ubiquitination (GO:0016567) | Molecular Function: protein binding (GO:0005515)			BTB/POZ and MATH domain-containing protein 1-6 (IPR045005) | BTB/POZ domain (IPR000210) | SKP1/BTB/POZ domain superfamily (IPR011333)
Os02g0761000	Os02t0761000-01	Short vegetative phase (SVP)-group MADS-box protein, Spikelet development, Negative regulation of brassinosteroid responses (Os02t0761000-01)	chr02:32038935..32044840(+ strand)	OsMADS22	MADS22	OsMADS22, RMD1, DLN68, OsDLN68	MADS-box gene 22	MADS BOX GENE 22	MADS box gene22, MADS-box transcription factor 22, STMADS11-like, DLN repressor 68, DLN motif protein 68	Biological Process: positive regulation of transcription by RNA polymerase II (GO:0045944) | Biological Process: regulation of DNA-templated transcription (GO:0006355) | Cellular Component: nucleus (GO:0005634) | Molecular Function: DNA binding (GO:0003677) | Molecular Function: DNA-binding transcription factor activity (GO:0003700) | Molecular Function: protein dimerization activity (GO:0046983)…	inflorescence meristem (PO:0000230) | lemma (PO:0009037) | lodicule (PO:0009036) | plant embryo (PO:0009009) | spikelet floret (PO:0009082) | spikelet (PO:0009051) | inflorescence (PO:0009049) | inflorescence development stage (PO:0001083) | stamen primordium (PO:0004705) | upper glume (PO:0006004) | palea (PO:0009038)	brassinosteroid sensitivity (TO:0002677) | lemma and palea anatomy and morphology trait (TO:0000079) | sterility related trait (TO:0000485) | floret number (TO:0000670) | glume cover (TO:0001000) | inflorescence development trait (TO:0000621)	MADS MEF2-like (IPR033896) | MADS-box/MEF2 Transcription Factor (IPR050142) | Transcription factor, K-box (IPR002487) | Transcription factor, MADS-box (IPR002100) | Transcription factor, MADS-box superfamily (IPR036879)
Os02g0761100	Os02t0761100-01	Similar to Cyclophilin-40 (Expressed protein). (Os02t0761100-01)	chr02:32047766..32052300(+ strand)		CYP40B	OsCYP40b, OsCYP-8, OsCYP40-2		CYCLOPHILIN 40B	cyclophilin 40b, cyclophilin 8	Biological Process: protein peptidyl-prolyl isomerization (GO:0000413) | Molecular Function: peptidyl-prolyl cis-trans isomerase activity (GO:0003755) | Molecular Function: protein binding (GO:0005515)			Cyclophilin-like domain superfamily (IPR029000) | Cyclophilin-type peptidyl-prolyl cis-trans isomerase domain (IPR002130) | Tetratricopeptide repeat (IPR019734) | Tetratricopeptide repeat 2 (IPR013105) | Tetratricopeptide-like helical domain superfamily (IPR011990)
Os02g0761150	Os02t0761150-00	Hypothetical protein. (Os02t0761150-00)	chr02:32047967..32051752(- strand)
Os02g0761200	Os02t0761200-01	Armadillo-like helical domain containing protein. (Os02t0761200-01)	chr02:32052568..32055886(- strand)							Molecular Function: protein binding (GO:0005515)			Armadillo (IPR000225) | Armadillo-like helical (IPR011989) | Armadillo-type fold (IPR016024)
Os02g0761300	Os02t0761300-00	Protein of unknown function DUF1645 family protein. (Os02t0761300-00)	chr02:32058997..32060289(- strand)										Protein of unknown function DUF1645, plant (IPR012442)
Os02g0761400	Os02t0761400-01	Similar to ATPREP2. (Os02t0761400-01)	chr02:32068322..32069424(+ strand)							Molecular Function: metal ion binding (GO:0046872)			Metalloenzyme, LuxS/M16 peptidase-like (IPR011249)
Os02g0761500	Os02t0761500-01	Conserved hypothetical protein. (Os02t0761500-01)	chr02:32069408..32070242(- strand)
Os02g0761600	Os02t0761600-01	Conserved hypothetical protein. (Os02t0761600-01)	chr02:32071208..32080446(- strand)										PAN/Apple domain (IPR003609)
Os02g0761700	Os02t0761700-01	Peptidase M24 family protein. (Os02t0761700-01)	chr02:32081293..32085569(- strand)							Biological Process: proteolysis (GO:0006508) | Molecular Function: metalloaminopeptidase activity (GO:0070006)			Creatinase/aminopeptidase-like (IPR036005) | Peptidase M24 (IPR000994) | Peptidase M24A, methionine aminopeptidase, subfamily 1 (IPR002467)
Os02g0761900	Os02t0761900-01,Os02t0761900-02	Dimethylmenaquinone methyltransferase family protein. (Os02t0761900-01);Dimethylmenaquinone methyltransferase family protein. (Os02t0761900-02)	chr02:32088117..32090119(- strand)							Biological Process: regulation of RNA metabolic process (GO:0051252) | Molecular Function: ribonuclease inhibitor activity (GO:0008428)			Regulator of ribonuclease activity A (IPR010203) | Ribonuclease E inhibitor RraA/RraA-like protein (IPR005493) | Ribonuclease E inhibitor RraA/RraA-like superfamily (IPR036704)
Os02g0762100	Os02t0762100-01,Os02t0762100-02	Similar to Regulator of ribonuclease-like protein 2. (Os02t0762100-01);Similar to Regulator of ribonuclease-like protein 2. (Os02t0762100-02)	chr02:32092748..32094628(- strand)							Biological Process: regulation of RNA metabolic process (GO:0051252) | Molecular Function: ribonuclease inhibitor activity (GO:0008428)			Regulator of ribonuclease activity A (IPR010203) | Ribonuclease E inhibitor RraA/RraA-like protein (IPR005493) | Ribonuclease E inhibitor RraA/RraA-like superfamily (IPR036704)
Os02g0762200	Os02t0762200-01	Zinc finger, CCHC-type domain containing protein. (Os02t0762200-01)	chr02:32095322..32098710(- strand)							Biological Process: DNA damage response (GO:0006974) | Biological Process: DNA replication checkpoint signaling (GO:0000076) | Biological Process: replication fork processing (GO:0031297) | Cellular Component: nucleus (GO:0005634) | Molecular Function: nucleic acid binding (GO:0003676) | Molecular Function: zinc ion binding (GO:0008270)			Chromosome segregation in meiosis protein 3 (IPR012923) | TIPIN/Csm3/Swi3 (IPR040038) | Zinc finger, CCHC-type (IPR001878) | Zinc finger, CCHC-type superfamily (IPR036875)
Os02g0762300	Os02t0762300-01	2-thiocytidine tRNA biosynthesis protein, TtcA domain containing protein. (Os02t0762300-01)	chr02:32099098..32102893(- strand)		CTU1	RCTU1, OsCTU1		CYTOSOLIC TRNA 2-THIOLATION PROTEIN 1	rice CTU1 protein, cytosolic tRNA 2-thiolation protein 1	Biological Process: tRNA processing (GO:0008033) | Biological Process: tRNA thio-modification (GO:0034227) | Biological Process: tRNA wobble uridine modification (GO:0002098) | Molecular Function: tRNA binding (GO:0000049)			Cytoplasmic tRNA 2-thiolation protein 1 (IPR000541) | Cytoplasmic tRNA 2-thiolation protein 1, C-terminal (IPR032442) | Rossmann-like alpha/beta/alpha sandwich fold (IPR014729) | tRNA thiolation protein, TtcA/Ctu1 type (IPR035107) | tRNA(Ile)-lysidine/2-thiocytidine synthase, N-terminal (IPR011063)
Os02g0762400	Os02t0762400-01	CDK inhibitor (CKI), Seed development (Os02t0762400-01)	chr02:32111311..32112948(+ strand)	KRP1, OsiICK1, Orysa;KRP1, OrysaICK1, Orysa;ICK1, CDKI	KRP1	OsiICK1, Orysa;KRP1, OrysaICK1, Orysa;ICK1, CDKI, OsICK1, ICK1, OsKRP1	KIP-RELATED PROTEIN 1, Cyclin-dependent kinase inhibitor 1, KIP-related protein 1, inhibitor of cyclin-dependent kinase 1	KIP-RELATED PROTEIN 1	Cyclin-dependent kinase inhibitor 1, KIP-related protein 1, inhibitor of cyclin-dependent kinase 1	Biological Process: negative regulation of cyclin-dependent protein serine/threonine kinase activity (GO:0045736) | Biological Process: regulation of cell cycle (GO:0051726) | Cellular Component: nucleus (GO:0005634) | Molecular Function: cyclin-dependent protein serine/threonine kinase inhibitor activity (GO:0004861)			Cyclin-dependent kinase inhibitor domain (IPR003175) | Cyclin-dependent kinase inhibitor domain superfamily (IPR044898) | Cyclin-dependent kinase inhibitor, plant (IPR044275)
Os02g0762600	Os02t0762600-01	SG1 (SHORT GRAIN1)-related protein, Brassinosteroid signaling, Regulation of seed and panicle development (Os02t0762600-01)	chr02:32119010..32120797(- strand)	SGL1		SGL1	SG1-LIKE PROTEIN1, SG1-LIKE PROTEIN 1		SG1-LIKE PROTEIN1, SG1-LIKE PROTEIN 1		inflorescence development stage (PO:0001083) | seed development stage (PO:0001170) | stem elongation stage (PO:0007089)	seed length (TO:0000146) | spikelet density (TO:0000625) | grain length (TO:0000734) | panicle type (TO:0000089) | inflorescence development trait (TO:0000621) | leaf angle (TO:0000206) | internode length (TO:0000145) | seed development trait (TO:0000653) | plant height (TO:0000207) | brassinosteroid sensitivity (TO:0002677) | panicle length (TO:0000040)
Os02g0762800	Os02t0762800-01	Recombinational repair protein, DNA repair and mitotic recombination (Os02t0762800-01)	chr02:32125365..32134832(- strand)	OsRad54	RAD54	OsRAD54, OsRad54, CHR733, OsCHR733		DNA REPAIR PROTEIN RAD54	DNA repair protein RAD54, chromatin remodeling factor 733	Molecular Function: ATP binding (GO:0005524) | Molecular Function: ATP-dependent chromatin remodeler activity (GO:0140658)		salt tolerance (TO:0006001) | drought tolerance (TO:0000276)	Helicase superfamily 1/2, ATP-binding domain (IPR014001) | Helicase, C-terminal domain-like (IPR001650) | P-loop containing nucleoside triphosphate hydrolase (IPR027417) | SNF2, N-terminal (IPR000330) | SNF2-like, N-terminal domain superfamily (IPR038718) | SNF2/RAD5-like, C-terminal helicase domain (IPR049730) | SNF2/RAD54 Helicase and DNA Repair (IPR050496)
Os02g0763000	Os02t0763000-01	FW2.2-like gene family protein, Regulation of grain width and weight (Os02t0763000-01)	chr02:32155213..32156315(+ strand)	OsCNR1, TGW2, OsFWL1	TGW2	OsFWL1, FWL1, OsTGW2, OsCNR1, CNR1, OsPCR3, PCR3, OsFWL3, FWL3	Cell Number Regulator 1, FW2.2-like 1	THOUSAND GRAIN WEIGHT 2	FW2.2-like 1, FRUIT-WEIGHT2.2-LIKE 1, CELL NUMBER REGULATOR 1, plant cadmium resistance protein 3			grain length (TO:0000734) | grain weight (TO:0000590) | hydrogen peroxide content (TO:0000605) | grain thickness (TO:0000399)	PLAC8 motif-containing protein (IPR006461)
Os02g0763200	Os02t0763200-01	Similar to Galactoside 2-alpha-L-fucosyltransferase (EC 2.4.1.69) (Xyloglucan alpha-(1,2)-fucosyltransferase) (AtFUT1). (Os02t0763200-01)	chr02:32164570..32167818(+ strand)							Biological Process: cell wall biogenesis (GO:0042546) | Cellular Component: membrane (GO:0016020) | Molecular Function: galactoside 2-alpha-L-fucosyltransferase activity (GO:0008107)			Xyloglucan fucosyltransferase (IPR004938)
Os02g0763350	Os02t0763350-00		chr02:32174353..32174676(+ strand)
Os02g0763501	Os02t0763501-00	Similar to Serine threonine kinase 1. (Os02t0763501-00)	chr02:32174923..32176156(- strand)										Protein kinase-like domain superfamily (IPR011009) | U-box domain-containing ubiquitin ligases (IPR051348)
Os02g0763800	Os02t0763800-01	Xyloglucan fucosyltransferase domain containing protein. (Os02t0763800-01)	chr02:32177755..32179122(+ strand)							Biological Process: cell wall biogenesis (GO:0042546) | Cellular Component: membrane (GO:0016020) | Molecular Function: galactoside 2-alpha-L-fucosyltransferase activity (GO:0008107)			Xyloglucan fucosyltransferase (IPR004938)
Os02g0763900	Os02t0763900-01	Similar to Galactoside 2-alpha-L-fucosyltransferase (EC 2.4.1.69) (Xyloglucan alpha-(1,2)-fucosyltransferase) (AtFUT1). (Os02t0763900-01)	chr02:32179355..32187390(+ strand)							Biological Process: cell wall biogenesis (GO:0042546) | Cellular Component: membrane (GO:0016020) | Molecular Function: galactoside 2-alpha-L-fucosyltransferase activity (GO:0008107)			Xyloglucan fucosyltransferase (IPR004938)
Os02g0764100	Os02t0764100-01	Similar to DNA-binding protein RAV1. (Os02t0764100-01)	chr02:32189251..32190049(+ strand)							Molecular Function: DNA binding (GO:0003677) | Molecular Function: DNA-binding transcription factor activity (GO:0003700)			B3 DNA binding domain (IPR003340) | B3 domain-containing transcription factor LEC2-like (IPR044800) | DNA-binding pseudobarrel domain superfamily (IPR015300)
Os02g0764200	Os02t0764200-01	Similar to Xyloglucan fucosyltransferase-like [Oryza sativa (japonica cultivar-group)]. (Os02t0764200-01)	chr02:32191250..32193980(+ strand)							Biological Process: cell wall biogenesis (GO:0042546) | Cellular Component: membrane (GO:0016020) | Molecular Function: galactoside 2-alpha-L-fucosyltransferase activity (GO:0008107)			Xyloglucan fucosyltransferase (IPR004938)
Os02g0764400	Os02t0764400-01	Similar to Galactoside 2-alpha-L-fucosyltransferase (EC 2.4.1.69) (Xyloglucan alpha-(1,2)-fucosyltransferase) (PsFT1). (Os02t0764400-01)	chr02:32197044..32199486(+ strand)			OsSTA79				Biological Process: cell wall biogenesis (GO:0042546) | Cellular Component: membrane (GO:0016020) | Molecular Function: galactoside 2-alpha-L-fucosyltransferase activity (GO:0008107)	anther (PO:0009066)		Xyloglucan fucosyltransferase (IPR004938)
Os02g0764500	Os02t0764500-01,Os02t0764500-02	Light-harvesting chlorophyll a/b-binding (LHC) protein, Ortholog of AtLhca5, Blast resistance (Os02t0764500-01);Similar to chlorophyll a-b binding protein 4. (Os02t0764500-02)	chr02:32199542..32201608(- strand)	OsLhca5	LHCA5	OsLhca5	light-harvesting chlorophyll a/b-binding protein a5	LIGHT-HARVESTING CHLOROPHYLL A/B-BINDING PROTEIN A5	light-harvesting chlorophyll a/b-binding protein a5	Biological Process: photosynthesis, light harvesting (GO:0009765) | Cellular Component: membrane (GO:0016020)		blast disease (TO:0000074)	Chlorophyll A-B binding protein (IPR022796) | Chlorophyll A-B binding protein, plant and chromista (IPR001344)
Os02g0764700	Os02t0764700-01	APETALA2/Ethylene Responsive Factor 103, Positive response to drought tolerance (Os02t0764700-01)	chr02:32204425..32205335(- strand)	OsERF103	ERF103	DERF5, OsDERF5, OsERF#103, OsERF103, AP2/EREBP#130, AP2/EREBP130, OsERF109	APETALA2/Ethylene Responsive Factor 103	ETHYLENE RESPONSE FACTOR 103	drought-responsive ethylene response factor 5, drought-responsive ERF 5, ethylene response factor 103, APETALA2/ethylene-responsive element binding protein 130	Biological Process: ethylene-activated signaling pathway (GO:0009873) | Biological Process: regulation of DNA-templated transcription (GO:0006355) | Molecular Function: DNA binding (GO:0003677) | Molecular Function: DNA-binding transcription factor activity (GO:0003700)		cold tolerance (TO:0000303)	AP2/ERF domain (IPR001471) | AP2/ERF domain superfamily (IPR036955) | DNA-binding domain superfamily (IPR016177) | Ethylene-responsive transcription factor (IPR044808)
Os02g0765400	Os02t0765400-01	Alpha Amylase (Os02t0765400-01)	chr02:32243175..32245008(+ strand)	Amy1C	AMY1C	Amy1A/C*(RAmy1A/C), alpha Amy10, Amy1C, RAmy1A/C, Amy1A/C*, Amy3, RAmy1C, OsAmy1C, alphaAmy10-C	Alpha-amylase 1C	ALPHA-AMYLASE 1C	Alpha-amylase1C, Alpha-amylase 1C, Amylase-3, Alpha-amylase-1A, alpha-amylase 10-C	Biological Process: carbohydrate metabolic process (GO:0005975) | Molecular Function: alpha-amylase activity (GO:0004556) | Molecular Function: calcium ion binding (GO:0005509) | Molecular Function: cation binding (GO:0043169)	0 seed germination stage (PO:0007057)	heat tolerance (TO:0000259) | salt tolerance (TO:0006001)	Alpha amylase (IPR006046) | Alpha-amylase, C-terminal beta-sheet (IPR012850) | Alpha-amylase, plant (IPR013775) | Glycoside hydrolase superfamily (IPR017853) | Glycosyl hydrolase, all-beta (IPR013780) | Glycosyl hydrolase, family 13, catalytic domain (IPR006047)
Os02g0765600	Os02t0765600-01	Alpha-amylase glycoprotein, Degradation of starch granule (Os02t0765600-01)	chr02:32248329..32250174(- strand)	AMY1A, Amy1A/C*(RAmy1A/C), alpha Amy7, AMY1.1, Amy1A, RAmy1A/C, Amy1A/C*, Amy1, Amy1A_C, OsAmy1A, alphaAmy7-C, RAmy1A	AMY1A	Amy1A/C*(RAmy1A/C), alpha Amy7, AMY1.1, Amy1A, RAmy1A/C, Amy1A/C*, Amy1, Amy1A_C, OsAmy1A, alphaAmy7-C, RAmy1A, AmyI-1, OsAmyI-1, OsRamy1A	ALPHA-AMYLASE 1A, Alpha-amylase1A, Alpha-amylase-1A, Alpha-amylase isozyme 1B, Amylase-1	ALPHA-AMYLASE 1A	Alpha-amylase1A, Alpha-amylase-1A, Alpha-amylase isozyme 1B, Amylase-1, alpha-amylase I-1	Biological Process: carbohydrate metabolic process (GO:0005975) | Molecular Function: alpha-amylase activity (GO:0004556) | Molecular Function: calcium ion binding (GO:0005509) | Molecular Function: cation binding (GO:0043169)		cold tolerance (TO:0000303) | gibberellic acid sensitivity (TO:0000166) | heat tolerance (TO:0000259) | salt tolerance (TO:0006001) | radiation response trait (TO:0000161)	Alpha amylase (IPR006046) | Alpha-amylase, C-terminal beta-sheet (IPR012850) | Alpha-amylase, plant (IPR013775) | Glycoside hydrolase superfamily (IPR017853) | Glycosyl hydrolase, all-beta (IPR013780) | Glycosyl hydrolase, family 13, catalytic domain (IPR006047)
Os02g0765800	Os02t0765800-00	Similar to peroxisomal multifunctional enzyme type 2. (Os02t0765800-00)	chr02:32253138..32253801(- strand)										Lipid-binding protein POX18/NSL-TP1 (IPR039543) | SCP2 sterol-binding domain (IPR003033) | SCP2 sterol-binding domain superfamily (IPR036527)
Os02g0765900	Os02t0765900-00	Similar to Ferredoxin-nitrite reductase. (Os02t0765900-00)	chr02:32254101..32257127(- strand)		NIR2	OsNiR2, NiR2		NITRITE REDUCTASE 2	nitrite reductase 2	Molecular Function: heme binding (GO:0020037) | Molecular Function: iron-sulfur cluster binding (GO:0051536) | Molecular Function: oxidoreductase activity (GO:0016491)		zinc sensitivity (TO:0000351)	Nitrite and Sulfite Reductase 4Fe-4S Domain-Containing Protein (IPR051329) | Nitrite and sulphite reductase 4Fe-4S domain-like superfamily (IPR045854) | Nitrite/Sulfite reductase ferredoxin-like domain (IPR005117) | Nitrite/Sulfite reductase ferredoxin-like domain superfamily (IPR036136) | Nitrite/sulphite reductase 4Fe-4S domain (IPR006067)
Os02g0765925	Os02t0765925-00	Hypothetical protein. (Os02t0765925-00)	chr02:32254263..32257207(+ strand)
Os02g0765950	Os02t0765950-00		chr02:32259849..32260352(+ strand)
Os02g0766000	Os02t0766000-01,Os02t0766000-02	Similar to defective chloroplasts and leaves protein-related / DCL protein-related. (Os02t0766000-01);Similar to Protein DCL, chloroplastic. (Os02t0766000-02)	chr02:32261594..32267607(- strand)										Protein DCL-like (IPR044673)
Os02g0766301	Os02t0766301-00		chr02:32264168..32264494(- strand)
Os02g0766600	Os02t0766600-01	Protein of unknown function DUF1685 family protein. (Os02t0766600-01)	chr02:32273871..32275117(+ strand)										Protein of unknown function DUF1685 (IPR012881)
Os02g0766700	Os02t0766700-01	bZIP transcription factor, Regulation of ABA signaling and biosynthesis, Drought resistance (Os02t0766700-01)	chr02:32276662..32281580(- strand)	BZIP23, OsbZIP23, OsAREB1, OsABF2, Osbzip23, OsAREB2	BZIP23	OsbZIP23, OsAREB1, OsABF2, Osbzip23, OsAREB2, OsZIP23, ZIP23	b-ZIP TRANSCRIPTION FACTOR 23, Transcription Factor OsbZIP23, bZIP transcription factor 23, AREB/ABF-family protein 1	b-ZIP TRANSCRIPTION FACTOR 23	Transcription Factor OsbZIP23, bZIP transcription factor 23, AREB/ABF-family protein 1	Biological Process: positive regulation of DNA-templated transcription (GO:0045893) | Biological Process: regulation of DNA-templated transcription (GO:0006355) | Molecular Function: DNA-binding transcription factor activity (GO:0003700)	0 seed germination stage (PO:0007057)	relative water content (TO:0000136) | sugar content (TO:0000333) | relative yield (TO:0000153) | nitrogen sensitivity (TO:0000011) | proline content (TO:0006002) | oxidative stress (TO:0002657) | drought tolerance (TO:0000276) | grain yield (TO:0000396) | osmotic response sensitivity (TO:0000095) | abiotic stress trait (TO:0000168) | salt tolerance (TO:0006001) | abscisic acid sensitivity (TO:000…	Basic-leucine zipper domain (IPR004827) | Basic-leucine zipper domain superfamily (IPR046347) | Plant bZIP transcription factors (IPR043452)
Os02g0766900	Os02t0766900-00	Similar to 1,4-beta-D-mannan endohydrolase. (Os02t0766900-00)	chr02:32283959..32285615(- strand)							Molecular Function: hydrolase activity, hydrolyzing O-glycosyl compounds (GO:0004553)			Glycoside hydrolase superfamily (IPR017853) | Mannan endo-1,4-beta-mannosidase-like (IPR045053)
Os02g0767000	Os02t0767000-01	Remorin, C-terminal domain containing protein. (Os02t0767000-01)	chr02:32286725..32291225(- strand)		REM5.1	OsREM5.1		REMORIN 5.1	Remorin 5.1, remorin group 5 member 1				Remorin, C-terminal (IPR005516)
Os02g0767050	Os02t0767050-00	Hypothetical protein. (Os02t0767050-00)	chr02:32286776..32292075(+ strand)
Os02g0767100	Os02t0767100-01	Similar to Cold-induced protein. (Os02t0767100-01)	chr02:32295335..32298691(+ strand)										THO complex, subunit 5 (IPR019163)
Os02g0767150	Os02t0767150-01	Hypothetical gene. (Os02t0767150-01)	chr02:32295340..32300308(- strand)
Os02g0767200	Os02t0767200-01,Os02t0767200-02	Lipase, class 3 family protein. (Os02t0767200-01);Similar to predicted protein. (Os02t0767200-02)	chr02:32300533..32303982(- strand)							Biological Process: lipid metabolic process (GO:0006629) | Molecular Function: triglyceride lipase activity (GO:0004806)			Alpha/Beta hydrolase fold (IPR029058) | Fungal lipase-like domain (IPR002921) | Triacylglycerol lipase OBL1-like (IPR044819)
Os02g0767300	Os02t0767300-01	Flavonol synthase, Bifunctional 2-oxoglutarate-dependent dioxygenase (Os02t0767300-01)	chr02:32310799..32312184(- strand)	OsFLS	2ODD15	FLS, OsFLS, 2-ODD15, Os2-ODD15, Os2ODD15, OsFLS1, FLS1	flavonol synthase	2-OXOGLUTARATE-DEPENDENT DIOXYGENASE 15	flavonol synthase, 2-oxoglutarate-dependent dioxygenase 15		anther (PO:0009066)	white-backed planthopper resistance (TO:0000205)	Isopenicillin N synthase-like superfamily (IPR027443) | Isopenicillin N synthase-like, Fe(2+) 2OG dioxygenase domain (IPR044861) | Non-haem dioxygenase N-terminal domain (IPR026992) | Oxoglutarate/iron-dependent dioxygenase (IPR005123) | Plant 2-oxoglutarate-dependent oxidoreductases (IPR050295)
Os02g0767400	Os02t0767400-01	S-Domain receptor like kinase-59, Partial S-domain containing protein, Response to submergence (Os02t0767400-01)	chr02:32312953..32315992(- strand)	SDRLK-59	SDRLK59	SDRLK-59, OsSDRLK-59, OsSDRLK59	S-Domain receptor like kinase-59	S-DOMAIN RECEPTOR LIKE KINASE 59	S-Domain receptor like kinase-59	Biological Process: protein phosphorylation (GO:0006468) | Molecular Function: ATP binding (GO:0005524) | Molecular Function: protein kinase activity (GO:0004672) | Molecular Function: protein serine/threonine kinase activity (GO:0004674)	flower (PO:0009046) | root (PO:0009005)	submergence tolerance (TO:0000524)	Bulb-type lectin domain (IPR001480) | Bulb-type lectin domain superfamily (IPR036426) | G-type lectin S-receptor-like kinases and EP1-like glycoproteins (IPR051343) | Protein kinase domain (IPR000719) | Protein kinase, ATP binding site (IPR017441) | Protein kinase-like domain superfamily (IPR011009) | S-receptor-like serine/threonine-protein kinase (IPR024171) | Serine/threonine-protein kinase, a…
Os02g0767500	Os02t0767500-01	Mitochondrial phosphate transporter. (Os02t0767500-01)	chr02:32319387..32323332(- strand)		PT15	OsPT15		PHOSPHATE TRANSPORTER 15	phosphate transporter 15	Biological Process: mitochondrial phosphate ion transmembrane transport (GO:1990547) | Molecular Function: phosphate transmembrane transporter activity (GO:0005315)			Mitochondrial carrier domain superfamily (IPR023395) | Mitochondrial phosphate carrier protein SLC25A3/Pic2/Mir1-like (IPR044677) | Mitochondrial substrate/solute carrier (IPR018108)
Os02g0767600	Os02t0767600-00	Similar to RHC1A. (Os02t0767600-00)	chr02:32324316..32326103(+ strand)		RING249	OsRING249		RING-TYPE E3 UBIQUITIN LIGASE 249	RING-type E3 ubiquitin ligase 249	Molecular Function: ubiquitin protein ligase activity (GO:0061630)			E3 ubiquitin-protein ligase RNF126-like, zinc-ribbon (IPR039525) | Zinc finger, RING-type (IPR001841) | Zinc finger, RING/FYVE/PHD-type (IPR013083)
Os02g0767700	Os02t0767700-01	YbaK/aminoacyl-tRNA synthetase associated region domain containing protein. (Os02t0767700-01)	chr02:32326231..32330111(- strand)		ERF126	OsERF#126, OsERF126		ETHYLENE RESPONSE FACTOR 126	ethylene response factor 126	Molecular Function: aminoacyl-tRNA editing activity (GO:0002161)			Prolyl-tRNA editing protein ProX/PRXD1 (IPR040285) | YbaK/aminoacyl-tRNA synthetase-associated domain (IPR007214) | YbaK/aminoacyl-tRNA synthetase-associated domain superfamily (IPR036754)
Os02g0767800	Os02t0767800-00	Similar to DNA binding protein. (Os02t0767800-00)	chr02:32330769..32332114(- strand)		AP2/EREBP139	AP2/EREBP#139		APETALA2/ETHYLENE-RESPONSIVE ELEMENT BINDING PROTEIN 139	APETALA2/ethylene-responsive element binding protein 139	Biological Process: regulation of DNA-templated transcription (GO:0006355) | Molecular Function: DNA binding (GO:0003677) | Molecular Function: DNA-binding transcription factor activity (GO:0003700)			AP2/ERF domain (IPR001471) | AP2/ERF domain superfamily (IPR036955) | AP2/ERF transcription factor, ERF subfamily (IPR051032) | DNA-binding domain superfamily (IPR016177)
Os02g0767833	Os02t0767833-00		chr02:32335624..32335923(- strand)
Os02g0767900	Os02t0767900-01	Glutaredoxin 2 family protein. (Os02t0767900-01)	chr02:32349092..32349898(+ strand)										Glutaredoxin-like (IPR008554) | Glutaredoxin-like YDR286C (IPR052565) | Thioredoxin-like superfamily (IPR036249)
Os02g0768000	Os02t0768000-01	Conserved hypothetical protein. (Os02t0768000-01)	chr02:32349988..32352663(- strand)
Os02g0768100	Os02t0768100-01	Hypothetical protein. (Os02t0768100-01)	chr02:32350105..32352907(+ strand)
Os02g0768200	Os02t0768200-01,Os02t0768200-02	emp24/gp25L/p24 family protein. (Os02t0768200-01);Similar to transmembrane emp24 domain-containing protein 10. (Os02t0768200-02)	chr02:32353248..32356451(- strand)										GOLD domain (IPR009038) | Transmembrane emp24 domain-containing protein (IPR015720)
Os02g0768300	Os02t0768300-01	Protein of unknown function DUF6, transmembrane domain containing protein. (Os02t0768300-01)	chr02:32359193..32361902(- strand)							Cellular Component: membrane (GO:0016020) | Molecular Function: transmembrane transporter activity (GO:0022857)			EamA domain (IPR000620) | WAT1-related protein (IPR030184)
Os02g0768400	Os02t0768400-01	Hypothetical gene. (Os02t0768400-01)	chr02:32369917..32373572(- strand)
Os02g0768500	Os02t0768500-00		chr02:32373600..32373872(- strand)
Os02g0768600	Os02t0768600-01,Os02t0768600-02	Similar to Chloroplast inorganic pyrophosphatase (EC 3.6.1.1). (Os02t0768600-01);Inorganic pyrophosphatase, Member of sPPase, Alkaline tolerance, Osmotic regulatory factor (Os02t0768600-02)	chr02:32374870..32378165(+ strand)	OsPPa6	PPA6	OsPPa6, PPa6		INORGANIC PYROPHOSPHATASE 6	soluble inorganic pyrophosphatase 6, inorganic pyrophosphatase 6, PPase 6, sPPase 6, pyrophosphorylase 6	Biological Process: phosphate-containing compound metabolic process (GO:0006796) | Cellular Component: cytoplasm (GO:0005737) | Molecular Function: inorganic diphosphate phosphatase activity (GO:0004427) | Molecular Function: magnesium ion binding (GO:0000287)		sodium to potassium content ratio (TO:0000525) | alkali sensitivity (TO:0000481) | net photosynthetic rate (TO:0001027) | chlorophyll content (TO:0000495) | sucrose content (TO:0000328) | starch content (TO:0000696) | proline content (TO:0006002) | sugar content (TO:0000333) | osmotic response sensitivity (TO:0000095) | amino acid content (TO:0002673) | plant height (TO:0000207) | relative biomas…	Inorganic pyrophosphatase (IPR008162) | Inorganic pyrophosphatase superfamily (IPR036649)
Os02g0768700	Os02t0768700-01	Protein of unknown function DUF573 domain containing protein. (Os02t0768700-01)	chr02:32378150..32381518(- strand)		GEBP4	OsGeBP4, GeBP4		GLABROUS1 ENHANCER-BINDING PROTEIN 4	GLABROUS1 Enhancer-Binding Protein 4	Biological Process: regulation of DNA-templated transcription (GO:0006355)	spikelet (PO:0009051) | palea (PO:0009038) | inflorescence (PO:0009049) | leaf (PO:0025034) | whole plant (PO:0000003) | lemma (PO:0009037)	cytokinin sensitivity (TO:0000167)	GLABROUS1 enhancer-binding protein family (IPR007592)
Os02g0768750	Os02t0768750-00	Hypothetical conserved gene. (Os02t0768750-00)	chr02:32384720..32389459(+ strand)										Extended PHD (ePHD) domain (IPR034732) | Histone Modification Regulator (IPR050701) | Zinc finger, FYVE/PHD-type (IPR011011) | Zinc finger, PHD-finger (IPR019787) | Zinc finger, PHD-type (IPR001965) | Zinc finger, PHD-type, conserved site (IPR019786) | Zinc finger, RING/FYVE/PHD-type (IPR013083)
Os02g0768800	Os02t0768800-01	Similar to predicted protein. (Os02t0768800-01)	chr02:32394937..32395420(+ strand)
Os02g0768950	Os02t0768950-00	Non-protein coding transcript. (Os02t0768950-00)	chr02:32395676..32396092(+ strand)
Os02g0769100	Os02t0769100-01	Auxin responsive SAUR protein family protein. (Os02t0769100-01)	chr02:32418493..32419361(+ strand)		SAUR12	OsSAUR12		SMALL AUXIN-UP RNA 12	Small auxin-up RNA 12	Biological Process: response to auxin (GO:0009733)			Small auxin-up RNA (IPR003676)
Os02g0769200	Os02t0769200-01	Similar to erwinia induced protein 1. (Os02t0769200-01)	chr02:32426373..32429398(- strand)			LYP5, Os-LYP5			lysin motif-containing protein 5				LysM domain (IPR018392) | LysM domain superfamily (IPR036779)
Os02g0769250	Os02t0769250-00	Non-protein coding transcript. (Os02t0769250-00)	chr02:32435410..32435777(+ strand)
Os02g0769300	Os02t0769300-00		chr02:32438036..32438452(+ strand)
Os02g0769500	Os02t0769500-00		chr02:32445693..32445962(- strand)
Os02g0769700	Os02t0769700-01	Protein kinase, core domain containing protein. (Os02t0769700-01)	chr02:32454551..32456005(+ strand)		RLCK84	OsRLCK84		RECEPTOR-LIKE CYTOPLASMIC KINASE 84	Receptor-like Cytoplasmic Kinase 84	Biological Process: protein phosphorylation (GO:0006468) | Molecular Function: ATP binding (GO:0005524) | Molecular Function: protein kinase activity (GO:0004672)			Mitogen-activated protein kinase kinase kinase (IPR050538) | Protein kinase domain (IPR000719) | Protein kinase, ATP binding site (IPR017441) | Protein kinase-like domain superfamily (IPR011009)
Os02g0769800	Os02t0769800-01	Similar to Mitogen-activated protein kinase kinase kinase 1 (EC 2.7.1.-) (Arabidospsis NPK1-related protein kinase 1). Splice isoform 1S. (Os02t0769800-01)	chr02:32461128..32462832(+ strand)							Biological Process: protein phosphorylation (GO:0006468) | Molecular Function: ATP binding (GO:0005524) | Molecular Function: protein kinase activity (GO:0004672)			Mitogen-activated protein kinase kinase kinase (IPR050538) | Protein kinase domain (IPR000719) | Protein kinase-like domain superfamily (IPR011009)
Os02g0769900	Os02t0769900-01,Os02t0769900-02,Os02t0769900-03	Pentatricopeptide repeat domain containing protein. (Os02t0769900-01);Pentatricopeptide repeat domain containing protein. (Os02t0769900-02);Pentatricopeptide repeat domain containing protein. (Os02t0769900-03)	chr02:32462805..32464628(- strand)							Biological Process: RNA modification (GO:0009451) | Molecular Function: protein binding (GO:0005515) | Molecular Function: RNA binding (GO:0003723)			E motif (IPR046848) | E+ motif (IPR046849) | Pentatricopeptide repeat (IPR002885) | Pentatricopeptide repeat-containing (IPR050421) | Pentatricopeptide repeat-containing protein At1g15510-like (IPR045215) | Tetratricopeptide-like helical domain superfamily (IPR011990)
Os02g0770000	Os02t0770000-01,Os02t0770000-02	Beta 1 subunit of 20S proteasome. (Os02t0770000-01);Beta 1 subunit of 20S proteasome. (Os02t0770000-02)	chr02:32465058..32468593(- strand)			OsPBA1			20S proteasome beta1 subunit	Biological Process: proteolysis involved in protein catabolic process (GO:0051603) | Cellular Component: proteasome core complex (GO:0005839) | Molecular Function: threonine-type endopeptidase activity (GO:0004298)			Nucleophile aminohydrolases, N-terminal (IPR029055) | Peptidase T1A, proteasome beta-subunit (IPR000243) | Proteasome B-type subunit (IPR023333) | Proteasome beta-type subunit, conserved site (IPR016050) | Proteasome, subunit alpha/beta (IPR001353)
Os02g0770100	Os02t0770100-01	Nucleoporin protein (Os02t0770100-01)	chr02:32469556..32472706(- strand)	OsCPR5.2	CPR5.2	OsCPR5.2	constitutive expresser of Pathogenesis Related genes 5.2	CONSTITUTIVE EXPRESSER OF PATHOGENESIS RELATED GENES 5.2	constitutive expresser of pathogenesis related genes 5.2	Biological Process: defense response (GO:0006952) | Biological Process: leaf senescence (GO:0010150) | Biological Process: trichome morphogenesis (GO:0010090)		grain yield per plant (TO:0000449) | grain weight (TO:0000590) | plant height (TO:0000207)	Constitutive expression of pathogenesis-related genes 5 (IPR044708)
Os02g0770201	Os02t0770201-00		chr02:32473318..32473778(- strand)
Os02g0770300	Os02t0770300-01	Conserved hypothetical protein. (Os02t0770300-01)	chr02:32474113..32476128(- strand)
Os02g0770500	Os02t0770500-00	Similar to WRKY transcription factor 32. (Os02t0770500-00)	chr02:32488795..32491584(+ strand)		WRKY32	OsWRKY32		WRKY GENE 32	Rice WRKY gene32	Biological Process: regulation of DNA-templated transcription (GO:0006355) | Molecular Function: DNA-binding transcription factor activity (GO:0003700) | Molecular Function: sequence-specific DNA binding (GO:0043565)		bacterial blight disease resistance (TO:0000175) | white-backed planthopper resistance (TO:0000205)	WRKY domain (IPR003657) | WRKY domain superfamily (IPR036576) | WRKY transcription factor, plant (IPR044810)
Os02g0770600	Os02t0770600-01,Os02t0770600-02	Protein of unknown function DUF1644 family protein. (Os02t0770600-01);Protein of unknown function DUF1644 family protein. (Os02t0770600-02)	chr02:32495232..32499115(+ strand)						DUF1644 family protein				Protein of unknown function DUF1644 (IPR012866) | Zinc finger, RING/FYVE/PHD-type (IPR013083)
Os02g0770700	Os02t0770700-01	Peptidase C50, separase domain containing protein. (Os02t0770700-01)	chr02:32499213..32507151(- strand)						Peptidase family C50	Biological Process: proteolysis (GO:0006508) | Cellular Component: nucleus (GO:0005634) | Molecular Function: cysteine-type endopeptidase activity (GO:0004197)			Peptidase C50, separase (IPR005314) | SEPARIN core domain (IPR030397)
Os02g0770800	Os02t0770800-01	NADH/NADPH-dependent nitrate reductase (Os02t0770800-01)	chr02:32513749..32517155(- strand)	OsNR2		OsNIA1, OsNia1, NIA1, Nia1, OsNR, NR, OsNR2, NR2, NIA2	nitrate reductase 2		nitrate reductase, nitrate reductase 2, NO3-reductase 2, NADH/NADPH-dependent NO3-reductase 2	Biological Process: nitrate assimilation (GO:0042128) | Biological Process: nitric oxide biosynthetic process (GO:0006809) | Molecular Function: heme binding (GO:0020037) | Molecular Function: molybdenum ion binding (GO:0030151) | Molecular Function: molybdopterin cofactor binding (GO:0043546) | Molecular Function: nitrate reductase (NADPH) activity (GO:0050464) | Molecular Function: oxidoreducta…	0 seed germination stage (PO:0007057)	germination rate (TO:0000430) | drought tolerance (TO:0000276) | salt tolerance (TO:0006001) | tiller number (TO:0000346) | nutrient sensitivity (TO:0000480) | grain yield (TO:0000396) | abscisic acid content (TO:0002667) | phosphorus sensitivity (TO:0000102)	Cytochrome b5, heme-binding site (IPR018506) | Cytochrome b5-like heme/steroid binding domain (IPR001199) | Cytochrome b5-like heme/steroid binding domain superfamily (IPR036400) | Eukaryotic molybdopterin oxidoreductase (IPR008335) | FAD-binding domain, ferredoxin reductase-type (IPR017927) | Ferredoxin-NADP reductase (FNR), nucleotide-binding domain (IPR039261) | Flavoprotein pyridine nucleotid…
Os02g0771100	Os02t0771100-01,Os02t0771100-02,Os02t0771100-03	Ortholog of Arabidopsis CONSTITUTIVE PHOTOMORPHOGENIC1, Regulation of the onset of the adult phase, Regulation of vegetative-reproductive phase change and the time of flowering (Os02t0771100-01);Similar to CopI. (Os02t0771100-02);Similar to COP1 (Fragment). (Os02t0771100-03)	chr02:32528080..32533583(- strand)	PPS, COP1	PPS	OsWD40-55, OsCOP1, COP1, YEL, OsYEL, OsPPS, COP1-1, OsCOP1-1, OsRING347, RING347	PETER PAN SYNDROME, CONSTITUTIVE PHOTOMORPHOGENIC1	PETER PAN SYNDROME	COP1 ortholog, CONSTITUTIVE PHOTOMORPHOGENIC 1, yellowish-pericarp embryo lethal, RING-type E3 ubiquitin ligase 347	Molecular Function: protein binding (GO:0005515) | Molecular Function: ubiquitin protein ligase activity (GO:0061630)		embryo related trait (TO:0000064) | blue light sensitivity (TO:0000159) | abiotic stress trait (TO:0000168) | monosaccharide content (TO:0006006) | grain yield (TO:0000396) | germination rate (TO:0000430) | grain weight (TO:0000590) | grain size (TO:0000397) | flowering time (TO:0002616) | light sensitivity (TO:0000075) | ferulic acid content (TO:0000675) | stem strength (TO:0000051) | leaf color…	E3 ubiquitin-protein ligase COP1 (IPR042755) | G-protein beta WD-40 repeat (IPR020472) | WD40 repeat (IPR001680) | WD40 repeat, conserved site (IPR019775) | WD40-repeat-containing domain superfamily (IPR036322) | WD40/YVTN repeat-like-containing domain superfamily (IPR015943) | Zinc finger, RING-type (IPR001841) | Zinc finger, RING-type, conserved site (IPR017907) | Zinc finger, RING/FYVE/PHD-typ…
Os02g0771200	Os02t0771200-01,Os02t0771200-02	Protein of unknown function DUF573 domain containing protein. (Os02t0771200-01);Hypothetical conserved gene. (Os02t0771200-02)	chr02:32535375..32536892(- strand)		GEBP5	OsGeBP5, GeBP5		GLABROUS1 ENHANCER-BINDING PROTEIN 5	GLABROUS1 Enhancer-Binding Protein 5	Biological Process: regulation of DNA-templated transcription (GO:0006355)	leaf (PO:0025034) | whole plant (PO:0000003) | lemma (PO:0009037) | palea (PO:0009038)	auxin sensitivity (TO:0000163) | gibberellic acid sensitivity (TO:0000166)	GLABROUS1 enhancer-binding protein family (IPR007592)
Os02g0771400	Os02t0771400-00	Protein-tyrosine phosphatase, SIW14-like domain containing protein. (Os02t0771400-00)	chr02:32538362..32542086(- strand)			OsPFA-DSP2, OsPP39			plant and fungi atypical dual-specificity phosphatase 2, Protein phosphatase 39	Biological Process: dephosphorylation (GO:0016311) | Biological Process: protein dephosphorylation (GO:0006470) | Molecular Function: phosphatase activity (GO:0016791)			Atypical dual-specificity phosphatase Siw14-like (IPR004861) | Atypical dual-specificity phosphatase Siw14-like, plant and fungi (IPR020428) | Dual specificity protein phosphatase domain (IPR020422) | Protein-tyrosine phosphatase, active site (IPR016130) | Protein-tyrosine phosphatase-like (IPR029021)
Os02g0771450	Os02t0771450-00	Hypothetical conserved gene. (Os02t0771450-00)	chr02:32545763..32547260(- strand)
Os02g0771500	Os02t0771500-01	Conserved hypothetical protein. (Os02t0771500-01)	chr02:32545921..32546622(+ strand)
Os02g0771600	Os02t0771600-01,Os02t0771600-02	Similar to 1-aminocyclopropane-1-carboxylate oxidase (Fragment). (Os02t0771600-01);ACC oxidase, Ethylene biosynthesis (Os02t0771600-02)	chr02:32558636..32562547(+ strand)	ACO3, OsACO3	ACO3	OsACO3, ACO2, OsACO2	AMINOCYCLOPROPANE-1-CARBOXYLIC ACID OXIDASE 3, ACC oxidase 3	AMINOCYCLOPROPANE-1-CARBOXYLIC ACID OXIDASE 3	ACC oxidase 3		root (PO:0009005)	heat tolerance (TO:0000259) | jasmonic acid sensitivity (TO:0000172) | alkali sensitivity (TO:0000481) | abscisic acid sensitivity (TO:0000615)	Isopenicillin N synthase-like superfamily (IPR027443) | Isopenicillin N synthase-like, Fe(2+) 2OG dioxygenase domain (IPR044861) | Non-haem dioxygenase N-terminal domain (IPR026992) | Oxoglutarate/iron-dependent dioxygenase (IPR005123) | Plant 2-oxoglutarate-dependent oxidoreductases (IPR050295)
Os02g0771666	Os02t0771666-00	Hypothetical gene. (Os02t0771666-00)	chr02:32567076..32569028(+ strand)
[truncated: 253 more rows]

## Sheet: qDE12
Locus ID	Transcript ID	Description	Position	RAP-DB Gene Symbol Synonym(s)	CGSNL Gene Symbol	Oryzabase Gene Symbol Synonym(s)	RAP-DB Gene Name Synonym(s)	CGSNL Gene Name	Oryzabase Gene Name Synonym(s)	Gene Ontology (GO)	Plant Ontology (PO)	Trait Ontology (TO)	Functional domain (InterPro)
Os12g0230266	Os12t0230266-00	Hypothetical genes. (Os12t0230266-00)	chr12:7115776..7116905(- strand)
[truncated: 33 more rows]

## Sheet: qPG1;qCL1
Locus ID	Transcript ID	Description	Position	RAP-DB Gene Symbol Synonym(s)	CGSNL Gene Symbol	Oryzabase Gene Symbol Synonym(s)	RAP-DB Gene Name Synonym(s)	CGSNL Gene Name	Oryzabase Gene Name Synonym(s)	Gene Ontology (GO)	Plant Ontology (PO)	Trait Ontology (TO)	Functional domain (InterPro)
[truncated: 60 more rows]

[truncated: 7 more sheets: qPG2.1; qML2.2, qPG2.2, qML1.1, qML1.2, qML2.1, qCL2.1, qCL2.3]
