# Supplementary material for: Unveiling genetic basis of seedling emergence from deep soil depth under dry direct- seeded conditions in rice (Oryza sativa L.)
Source: Front Plant Sci. 2025 Jan 29;15:1512234. doi: 10.3389/fpls.2024.1512234 (PMC11814172; doi:10.3389/fpls.2024.1512234)
Supplement: Supplementary file 4 [file Table4.xlsx]

## Sheet: Table S4
Table S4. List of genotypes with high percent germination and QTL profiles
Entry No	PG (%)	DEE (days)	ML (cm)	CL (cm)	qML1.2	qDE1.3	qPG1; qCL1	qDE1.1	qPG2.2; qCL2.2	qPG2.1; qML2.2; qCL2.1	qML2.1	qDE2	qCL2.3	qDE12
IR22IN2314	95.6	7	5.7	4.4	++	++	++	++	+-	+-	+-	+-	++	--
IR22IN2330	93.3	8	5.1	4.6	--	++	--	++	--	--	--	+-	--	--
IR22IN2349	93.3	7	5.9	3.5	++	++	++	++	--	--	--	--	++	++
IR22IN2350	93.3	6	5.9	4.2	--	--	++	+-	--	--	+-	++	++	++
IR22IN2261	91.1	7	3.6	3.6	--	++	++	--	++	++	++	--	--	++
IR22IN2284	91.1	7	5.3	4.2	+-	--	+-	++	++	++	++	+-	+-	+-
IR22IN2342	91.1	9	4.1	2.9	--	--	++	--	--	--	--	++	--	++
IR22IN2298	88.9	8	5.2	5.3	++	++	++	+-	++	++	++	--	--	+-
IR22IN2346	88.9	7	5.7	4.5	+-	++	++	++	--	+-	+-	+-	--	--
IR22IN2347	88.9	7	6.7	3.8	+-	+-	++	+-	+-	+-	+-	--	++	+-
IR22IN2245	86.7	7	5.6	5.4	--	++	++	--	++	++	++	++	++	++
IR22IN2332	86.7	7	6.6	3.3	--	+-	+-	--	--	--	--	++	+-	--
IR22IN2344	86.7	7	4.8	4.4	--	++	+-	++	++	++	++	++	++	--
IR22IN2264	84.4	7	4.8	4	--	+-	--	--	--	--	--	++	++	--
IR22IN2275	84.4	7	6.5	4.9	+-	++	--	--	--	--	--	++	--	++
IR22IN2279	84.4	6	5.2	4.6	+-	++	++	--	++	++	++	--	--	++
IR22IN2281	84.4	7	3.8	3.5	--	--	+-	--	--	--	--	++	++	--
IR22IN2328	84.4	6	5.9	8.9	+-	+-	++	++	+-	+-	--	+-	+-	--
IR22IN2336	84.4	8	3.6	3.6	+-	--	+-	++	++	++	--	++	--	--
IR22IN2267	82.2	8	3.6	4.2	--	--	+-	--	++	++	++	++	+-	++
IR22IN2276	82.2	7	6	3.9	++	++	++	--	--	--	--	--	--	--
IR22IN2283	82.2	8	4.9	4.4	++	--	++	++	++	++	++	++	--	++
IR22IN2339	82.2	7	5.3	3.9	--	+-	--	++	++	--	--	++	++	+-
MTU1010	40	13	2.4	1.8	C:C	C:C	A:A	T:T	G:G	C:C	A:A	T:T	C:C	T:T
AUS 295	88.9	8	6.1	3.9	A:A	T:T	T:T	G:G	A:A	T:T	G:G	C:C	T:T	G:G
	Note:
	(++): Presence of positive alleles; (--): Absence of positive alleles; (+/-): Heterozygous (one positive allele and one negative allele)
